# Supplementary material for: catena-Poly[[bis­[1-phenyl-3-(1H-1,2,4-triazol-1-yl)propan-1-one-κN 4]cadmium(II)]-di-μ-azido-κ4 N 1:N 3]
Source: Acta Crystallogr Sect E Struct Rep Online. 2008 May 7;64(Pt 6):m784. doi: 10.1107/S1600536808012609 (PMC2961553; doi:10.1107/S1600536808012609)
Supplement: Supplementary file 1 [file e-64-0m784-sup1.cif]

##############################################################################
###                                                                        ###
###        Electronic paper (Acta Crystallographica Section E)             ###
###                                                                        ###
##############################################################################
#                                                                            #
# This CIF contains the data in a paper accepted for publication in Acta     #
# Crystallographica Section E. It conforms to the requirements of Notes      #
# for Authors for Section E, and has been peer reviewed under the auspices   #
# of the IUCr Commission on Journals.                                        #
#                                                                            #
# Full details of the Crystallographic Information File format               #
# are given in the paper "The Crystallographic Information File (CIF):       #
# a New Standard Archive File for Crystallography" by S. R. Hall, F. H.      #
# Allen and I. D. Brown [Acta Cryst. (1991), A47, 655-685].                  #
#                                                                            #
# The current version of the core CIF dictionary is obtainable from          #
# ftp://ftp.iucr.org/pub/cif_core.dic. The current version number is 2.4.    #
#                                                                            #
# Software is freely available for graphical display of the structure(s) in  #
# this CIF.  For information consult the CIF home page http://www.iucr.org/  #
# cif/home.html                                                              #
#                                                                            #
# This file may be used for bona fide research purposes within the           #
# scientific community so long as proper attribution is given to the journal # 
# article from which it was obtained.                                        #
#                                                                            #
##############################################################################
                                             
data_I
_audit_creation_method     SHELXL97
_chemical_name_systematic
;
catena-Poly[[bis[1-phenyl-3-(1<i>H</i>-1,2,4-triazol-1-yl)propan-1-one-
\kN^4^]cadmium(II)]-di-\m-azido-\k^4^N^1^:N^3^
;
_chemical_name_common     ?
_chemical_formula_moiety     'C22 H22 Cd N12 O2'
_chemical_formula_sum     'C22 H22 Cd N12 O2'
_chemical_formula_iupac     '[Cd (N3)2 (C11 H11 N3)2]'
_chemical_formula_weight     598.92
_chemical_melting_point     ?
_symmetry_cell_setting     monoclinic
_symmetry_space_group_name_H-M     'P 21/c'
_symmetry_space_group_name_Hall     '-P 2ybc'
loop_
    _symmetry_equiv_pos_as_xyz
    'x, y, z'
    '-x, y+1/2, -z+1/2'
    '-x, -y, -z'
    'x, -y-1/2, z-1/2'
_cell_length_a     10.1626(16)
_cell_length_b     17.732(3)
_cell_length_c     28.124(4)
_cell_angle_alpha     90.00
_cell_angle_beta     91.980(2)
_cell_angle_gamma     90.00
_cell_volume     5064.9(14)
_cell_formula_units_Z     8
_cell_measurement_reflns_used     8981
_cell_measurement_theta_min     2.41
_cell_measurement_theta_max     27.87
_cell_measurement_temperature     294(2)
_exptl_crystal_description     block
_exptl_crystal_colour     'pale yellow'
_exptl_crystal_size_max     0.24
_exptl_crystal_size_mid     0.22
_exptl_crystal_size_min     0.14
_exptl_crystal_density_diffrn     1.571
_exptl_crystal_density_meas     ?
_exptl_crystal_density_method     'not measured'
_exptl_crystal_F_000     2416
_exptl_absorpt_coefficient_mu     0.908
_exptl_absorpt_correction_type     multi-scan
_exptl_absorpt_process_details     '(SADABS; Sheldrick, 2004)'
_exptl_absorpt_correction_T_min     0.760437
_exptl_absorpt_correction_T_max     1.000000
_exptl_special_details
;
;
_diffrn_ambient_temperature     294(2)
_diffrn_radiation_type     MoK\a
_diffrn_radiation_wavelength     0.71073
_diffrn_radiation_source     'fine-focus sealed tube'
_diffrn_radiation_monochromator     graphite
_diffrn_measurement_device_type     'Bruker SMART CCD area-detector'
_diffrn_measurement_method     '\f and \w'
_diffrn_detector_area_resol_mean     ?
_diffrn_reflns_number     26797
_diffrn_reflns_av_R_equivalents     0.0213
_diffrn_reflns_av_sigmaI/netI     0.0250
_diffrn_reflns_theta_min     1.85
_diffrn_reflns_theta_max     25.03
_diffrn_reflns_theta_full     25.03
_diffrn_measured_fraction_theta_max     0.999
_diffrn_measured_fraction_theta_full     0.999
_diffrn_reflns_limit_h_min     -12
_diffrn_reflns_limit_h_max     12
_diffrn_reflns_limit_k_min     -21
_diffrn_reflns_limit_k_max     17
_diffrn_reflns_limit_l_min     -30
_diffrn_reflns_limit_l_max     33
_diffrn_standards_number     ?
_diffrn_standards_interval_count     ?
_diffrn_standards_interval_time     ?
_diffrn_standards_decay_%     ?
_refine_special_details
;
Refinement of <i>F</i>^2^ against ALL reflections. The weighted <i>R</i>-factor
<i>wR</i> and goodness of fit <i>S</i> are based on <i>F</i>^2^, conventional
<i>R</i>-factors <i>R</i> are based on <i>F</i>, with <i>F</i> set to zero for
negative <i>F</i>^2^. The threshold expression of <i>F</i>^2^ >
\s(<i>F</i>^2^) is used only for calculating <i>R</i>-factors(gt) <i>etc</i>.
and is not relevant to the choice of reflections for refinement.
<i>R</i>-factors based on <i>F</i>^2^ are statistically about twice as large
as those based on <i>F</i>, and <i>R</i>- factors based on ALL data will be
even larger.
;
_reflns_number_total     8928
_reflns_number_gt     7054
_reflns_threshold_expression     I>2\s(I)
_refine_ls_structure_factor_coef     Fsqd
_refine_ls_matrix_type     full
_refine_ls_R_factor_all     0.0455
_refine_ls_R_factor_gt     0.0313
_refine_ls_wR_factor_gt     0.0637
_refine_ls_wR_factor_ref     0.0691
_refine_ls_goodness_of_fit_ref     1.088
_refine_ls_restrained_S_all     1.088
_refine_ls_number_reflns     8928
_refine_ls_number_parameters     667
_refine_ls_number_restraints     0
_refine_ls_hydrogen_treatment     constr
_refine_ls_weighting_scheme     calc
_refine_ls_weighting_details
         'calc w=1/[\s^2^(Fo^2^)+(0.0145P)^2^+5.5025P] where P=(Fo^2^+2Fc^2^)/3'
_atom_sites_solution_hydrogens     geom
_atom_sites_solution_primary     direct
_atom_sites_solution_secondary     difmap
_refine_ls_shift/su_max     0.001
_refine_ls_shift/su_mean     0.000
_refine_diff_density_max     0.666
_refine_diff_density_min     -0.721
_refine_ls_extinction_method     none
_refine_ls_extinction_coef     ?
loop_
    _atom_type_symbol
    _atom_type_description
    _atom_type_scat_dispersion_real
    _atom_type_scat_dispersion_imag
    _atom_type_scat_source
    'C' 'C' 0.0033 0.0016
                         'International Tables Vol C Tables 4.2.6.8 and 6.1.1.4'
    'H' 'H' 0.0000 0.0000
                         'International Tables Vol C Tables 4.2.6.8 and 6.1.1.4'
    'N' 'N' 0.0061 0.0033
                         'International Tables Vol C Tables 4.2.6.8 and 6.1.1.4'
    'O' 'O' 0.0106 0.0060
                         'International Tables Vol C Tables 4.2.6.8 and 6.1.1.4'
    'Cd' 'Cd' -0.8075 1.2024
                         'International Tables Vol C Tables 4.2.6.8 and 6.1.1.4'
_computing_data_collection     'SMART (Bruker, 2001)'
_computing_cell_refinement     'SAINT (Bruker, 2001)'
_computing_data_reduction     'SAINT (Bruker, 2001)'
_computing_structure_solution     'SHELXS97 (Sheldrick, 2008)'
_computing_structure_refinement     'SHELXL97 (Sheldrick, 2008)'
_computing_molecular_graphics     'SHELXTL (Sheldrick, 2008)'
_computing_publication_material     'SHELXTL (Sheldrick, 2008)'
loop_
    _atom_site_type_symbol
    _atom_site_label
    _atom_site_fract_x
    _atom_site_fract_y
    _atom_site_fract_z
    _atom_site_U_iso_or_equiv
    _atom_site_adp_type
    _atom_site_calc_flag
    _atom_site_refinement_flags
    _atom_site_occupancy
    _atom_site_disorder_assembly
    _atom_site_disorder_group
    Cd Cd1 0.50852(2) 0.061464(13) 0.240599(8) 0.03961(7) Uani d . 1 . .
    Cd Cd2 1.00703(2) 0.168651(13) 0.237148(8) 0.03910(7) Uani d . 1 . .
    O O1 0.4692(3) -0.11356(17) 0.06491(9) 0.0803(9) Uani d . 1 . .
    O O2 0.5268(3) -0.09785(16) 0.44068(9) 0.0737(8) Uani d . 1 . .
    O O3 0.9832(3) 0.34977(16) 0.05865(9) 0.0758(8) Uani d . 1 . .
    O O4 1.0136(3) 0.33667(16) 0.43755(10) 0.0801(9) Uani d . 1 . .
    N N1 0.5899(2) -0.04669(16) 0.20487(9) 0.0472(7) Uani d . 1 . .
    N N2 0.7191(3) -0.13452(19) 0.17430(11) 0.0653(9) Uani d . 1 . .
    N N3 0.5917(2) -0.14797(16) 0.16199(9) 0.0437(7) Uani d . 1 . .
    N N4 0.4138(2) -0.01421(16) 0.29893(9) 0.0473(7) Uani d . 1 . .
    N N5 0.2778(3) -0.09947(19) 0.32893(11) 0.0618(8) Uani d . 1 . .
    N N6 0.4052(2) -0.11606(16) 0.34126(9) 0.0457(7) Uani d . 1 . .
    N N7 0.9118(2) 0.24449(17) 0.29467(9) 0.0484(7) Uani d . 1 . .
    N N8 0.7799(3) 0.3330(2) 0.32370(11) 0.0651(9) Uani d . 1 . .
    N N9 0.9081(2) 0.34863(16) 0.33551(9) 0.0453(7) Uani d . 1 . .
    N N10 1.0898(2) 0.27623(16) 0.20045(9) 0.0454(7) Uani d . 1 . .
    N N11 1.2206(3) 0.36462(19) 0.17075(11) 0.0641(9) Uani d . 1 . .
    N N12 1.0927(2) 0.37879(15) 0.15837(9) 0.0425(6) Uani d . 1 . .
    N N13 0.1203(3) 0.10059(19) 0.18182(10) 0.0608(8) Uani d . 1 . .
    N N14 0.2190(3) 0.06887(15) 0.18986(8) 0.0409(6) Uani d . 1 . .
    N N15 0.3163(3) 0.03539(18) 0.19487(10) 0.0578(8) Uani d . 1 . .
    N N16 0.6970(3) 0.06784(18) 0.29227(9) 0.0570(8) Uani d . 1 . .
    N N17 0.8037(3) 0.06395(15) 0.27865(9) 0.0462(7) Uani d . 1 . .
    N N18 0.9121(3) 0.05811(17) 0.26561(11) 0.0607(8) Uani d . 1 . .
    N N19 0.6188(3) 0.1277(2) 0.18341(10) 0.0698(10) Uani d . 1 . .
    N N20 0.7180(3) 0.15975(16) 0.18864(8) 0.0431(6) Uani d . 1 . .
    N N21 0.8162(3) 0.19275(18) 0.19088(10) 0.0602(8) Uani d . 1 . .
    N N22 1.1938(3) 0.16446(18) 0.28984(10) 0.0562(8) Uani d . 1 . .
    N N23 1.3020(3) 0.16754(15) 0.27785(9) 0.0457(7) Uani d . 1 . .
    N N24 1.4122(3) 0.17232(17) 0.26625(12) 0.0642(9) Uani d . 1 . .
    C C1 0.5177(3) -0.0957(2) 0.18030(11) 0.0475(8) Uani d . 1 . .
    H H1 0.4265 -0.0936 0.1765 0.057 Uiso calc R 1 . .
    C C2 0.7122(3) -0.0734(2) 0.20004(13) 0.0623(11) Uani d . 1 . .
    H H2 0.7862 -0.0503 0.2139 0.075 Uiso calc R 1 . .
    C C3 0.5523(4) -0.2140(2) 0.13389(11) 0.0533(9) Uani d . 1 . .
    H H3A 0.4571 -0.2150 0.1302 0.064 Uiso calc R 1 . .
    H H3B 0.5797 -0.2592 0.1510 0.064 Uiso calc R 1 . .
    C C4 0.6107(3) -0.21481(19) 0.08523(10) 0.0503(8) Uani d . 1 . .
    H H4A 0.7045 -0.2052 0.0887 0.060 Uiso calc R 1 . .
    H H4B 0.5993 -0.2647 0.0716 0.060 Uiso calc R 1 . .
    C C5 0.5504(3) -0.1578(2) 0.05133(11) 0.0491(8) Uani d . 1 . .
    C C6 0.5919(3) -0.1582(2) 0.00092(11) 0.0496(8) Uani d . 1 . .
    C C7 0.6808(4) -0.2096(2) -0.01580(13) 0.0677(11) Uani d . 1 . .
    H H7 0.7188 -0.2451 0.0048 0.081 Uiso calc R 1 . .
    C C8 0.7136(4) -0.2087(3) -0.06316(15) 0.0869(14) Uani d . 1 . .
    H H8 0.7745 -0.2431 -0.0742 0.104 Uiso calc R 1 . .
    C C9 0.6573(5) -0.1578(3) -0.09350(15) 0.0893(15) Uani d . 1 . .
    H H9 0.6787 -0.1583 -0.1254 0.107 Uiso calc R 1 . .
    C C10 0.5698(5) -0.1060(3) -0.07781(15) 0.0910(15) Uani d . 1 . .
    H H10 0.5327 -0.0707 -0.0987 0.109 Uiso calc R 1 . .
    C C11 0.5366(4) -0.1064(2) -0.03040(13) 0.0729(11) Uani d . 1 . .
    H H11 0.4764 -0.0713 -0.0196 0.087 Uiso calc R 1 . .
    C C12 0.2887(3) -0.0380(2) 0.30351(12) 0.0576(10) Uani d . 1 . .
    H H12 0.2165 -0.0130 0.2898 0.069 Uiso calc R 1 . .
    C C13 0.4829(3) -0.06464(19) 0.32326(11) 0.0457(8) Uani d . 1 . .
    H H13 0.5742 -0.0641 0.3272 0.055 Uiso calc R 1 . .
    C C14 0.4417(4) -0.1862(2) 0.36616(12) 0.0570(9) Uani d . 1 . .
    H H14A 0.5368 -0.1883 0.3703 0.068 Uiso calc R 1 . .
    H H14B 0.4142 -0.2288 0.3465 0.068 Uiso calc R 1 . .
    C C15 0.3809(3) -0.1935(2) 0.41427(11) 0.0540(9) Uani d . 1 . .
    H H15A 0.2876 -0.1824 0.4109 0.065 Uiso calc R 1 . .
    H H15B 0.3899 -0.2453 0.4250 0.065 Uiso calc R 1 . .
    C C16 0.4416(3) -0.1423(2) 0.45150(12) 0.0512(8) Uani d . 1 . .
    C C17 0.3961(3) -0.14650(19) 0.50138(12) 0.0480(8) Uani d . 1 . .
    C C18 0.4449(4) -0.0950(2) 0.53441(14) 0.0665(10) Uani d . 1 . .
    H H18 0.5055 -0.0589 0.5253 0.080 Uiso calc R 1 . .
    C C19 0.4047(5) -0.0965(3) 0.58076(15) 0.0816(13) Uani d . 1 . .
    H H19 0.4376 -0.0614 0.6027 0.098 Uiso calc R 1 . .
    C C20 0.3166(5) -0.1496(3) 0.59435(15) 0.0784(13) Uani d . 1 . .
    H H20 0.2890 -0.1504 0.6255 0.094 Uiso calc R 1 . .
    C C21 0.2687(4) -0.2015(3) 0.56260(15) 0.0798(13) Uani d . 1 . .
    H H21 0.2097 -0.2380 0.5724 0.096 Uiso calc R 1 . .
    C C22 0.3071(4) -0.2003(2) 0.51579(13) 0.0648(10) Uani d . 1 . .
    H H22 0.2731 -0.2355 0.4941 0.078 Uiso calc R 1 . .
    C C23 0.7883(3) 0.2704(2) 0.29933(13) 0.0621(10) Uani d . 1 . .
    H H23 0.7148 0.2458 0.2863 0.075 Uiso calc R 1 . .
    C C24 0.9835(3) 0.29546(19) 0.31817(11) 0.0458(8) Uani d . 1 . .
    H H24 1.0748 0.2940 0.3220 0.055 Uiso calc R 1 . .
    C C25 0.9481(4) 0.4190(2) 0.35863(12) 0.0566(9) Uani d . 1 . .
    H H25A 0.9290 0.4604 0.3369 0.068 Uiso calc R 1 . .
    H H25B 1.0426 0.4179 0.3647 0.068 Uiso calc R 1 . .
    C C26 0.8818(3) 0.4346(2) 0.40490(12) 0.0550(9) Uani d . 1 . .
    H H26A 0.8928 0.4874 0.4130 0.066 Uiso calc R 1 . .
    H H26B 0.7882 0.4248 0.4007 0.066 Uiso calc R 1 . .
    C C27 0.9364(3) 0.3870(2) 0.44546(13) 0.0527(9) Uani d . 1 . .
    C C28 0.8959(3) 0.4038(2) 0.49479(12) 0.0526(9) Uani d . 1 . .
    C C29 0.8199(4) 0.4657(2) 0.50574(14) 0.0670(11) Uani d . 1 . .
    H H29 0.7900 0.4982 0.4818 0.080 Uiso calc R 1 . .
    C C30 0.7885(4) 0.4793(3) 0.55244(16) 0.0836(13) Uani d . 1 . .
    H H30 0.7377 0.5211 0.5597 0.100 Uiso calc R 1 . .
    C C31 0.8313(5) 0.4320(3) 0.58799(16) 0.0857(14) Uani d . 1 . .
    H H31 0.8091 0.4413 0.6192 0.103 Uiso calc R 1 . .
    C C32 0.9068(5) 0.3708(3) 0.57762(15) 0.0902(15) Uani d . 1 . .
    H H32 0.9365 0.3387 0.6018 0.108 Uiso calc R 1 . .
    C C33 0.9391(4) 0.3566(2) 0.53122(14) 0.0730(12) Uani d . 1 . .
    H H33 0.9905 0.3149 0.5244 0.088 Uiso calc R 1 . .
    C C34 1.0186(3) 0.3258(2) 0.17610(11) 0.0479(8) Uani d . 1 . .
    H H34 0.9275 0.3236 0.1720 0.057 Uiso calc R 1 . .
    C C35 1.2127(3) 0.3027(2) 0.19569(12) 0.0596(10) Uani d . 1 . .
    H H35 1.2864 0.2787 0.2091 0.072 Uiso calc R 1 . .
    C C36 1.0534(3) 0.44613(19) 0.13156(11) 0.0514(8) Uani d . 1 . .
    H H36A 1.0768 0.4903 0.1503 0.062 Uiso calc R 1 . .
    H H36B 0.9585 0.4459 0.1267 0.062 Uiso calc R 1 . .
    C C37 1.1161(3) 0.45241(19) 0.08383(11) 0.0489(8) Uani d . 1 . .
    H H37A 1.1033 0.5033 0.0718 0.059 Uiso calc R 1 . .
    H H37B 1.2101 0.4441 0.0881 0.059 Uiso calc R 1 . .
    C C38 1.0618(3) 0.3976(2) 0.04744(11) 0.0472(8) Uani d . 1 . .
    C C39 1.1059(3) 0.40312(19) -0.00248(11) 0.0449(8) Uani d . 1 . .
    C C40 1.0632(4) 0.3493(2) -0.03517(13) 0.0629(10) Uani d . 1 . .
    H H40 1.0088 0.3104 -0.0257 0.076 Uiso calc R 1 . .
    C C41 1.1009(5) 0.3532(2) -0.08185(14) 0.0760(12) Uani d . 1 . .
    H H41 1.0719 0.3168 -0.1036 0.091 Uiso calc R 1 . .
    C C42 1.1803(4) 0.4101(3) -0.09617(14) 0.0738(12) Uani d . 1 . .
    H H42 1.2057 0.4122 -0.1276 0.089 Uiso calc R 1 . .
    C C43 1.2228(4) 0.4640(3) -0.06451(14) 0.0747(12) Uani d . 1 . .
    H H43 1.2765 0.5029 -0.0745 0.090 Uiso calc R 1 . .
    C C44 1.1860(3) 0.4608(2) -0.01754(12) 0.0596(10) Uani d . 1 . .
    H H44 1.2153 0.4975 0.0039 0.072 Uiso calc R 1 . .
loop_
    _atom_site_aniso_label
    _atom_site_aniso_U_11
    _atom_site_aniso_U_22
    _atom_site_aniso_U_33
    _atom_site_aniso_U_12
    _atom_site_aniso_U_13
    _atom_site_aniso_U_23
    Cd1 0.02805(11) 0.04518(14) 0.04591(13) -0.00049(10) 0.00570(9) -0.00056(11)
    Cd2 0.02820(11) 0.04316(14) 0.04624(13) -0.00053(10) 0.00576(9) 0.00231(10)
    O1 0.095(2) 0.088(2) 0.0581(16) 0.0446(18) 0.0029(14) -0.0031(15)
    O2 0.0821(19) 0.0700(19) 0.0689(17) -0.0344(16) 0.0020(14) 0.0044(14)
    O3 0.096(2) 0.071(2) 0.0602(16) -0.0429(17) 0.0034(14) 0.0020(14)
    O4 0.102(2) 0.0661(19) 0.0718(18) 0.0399(17) -0.0006(15) -0.0043(14)
    N1 0.0327(14) 0.0584(19) 0.0509(15) 0.0039(13) 0.0053(11) -0.0117(14)
    N2 0.0376(16) 0.082(2) 0.075(2) 0.0148(15) -0.0063(14) -0.0310(19)
    N3 0.0375(14) 0.0548(19) 0.0388(14) 0.0008(13) 0.0002(11) -0.0063(13)
    N4 0.0322(14) 0.061(2) 0.0493(15) -0.0042(13) 0.0060(12) 0.0060(14)
    N5 0.0357(16) 0.076(2) 0.073(2) -0.0120(15) 0.0021(14) 0.0167(18)
    N6 0.0381(15) 0.0515(19) 0.0476(15) -0.0049(13) 0.0033(12) 0.0012(13)
    N7 0.0337(14) 0.061(2) 0.0504(16) 0.0009(13) 0.0076(12) -0.0027(14)
    N8 0.0365(16) 0.080(2) 0.079(2) 0.0155(16) 0.0037(14) -0.0164(19)
    N9 0.0372(15) 0.0497(19) 0.0492(15) 0.0091(13) 0.0040(12) 0.0007(13)
    N10 0.0333(14) 0.0519(18) 0.0511(15) -0.0004(13) 0.0059(11) 0.0112(13)
    N11 0.0367(16) 0.082(2) 0.073(2) -0.0132(15) -0.0052(14) 0.0301(18)
    N12 0.0385(14) 0.0466(18) 0.0422(14) -0.0032(13) -0.0004(11) 0.0036(12)
    N13 0.0482(17) 0.076(2) 0.0580(18) 0.0179(17) -0.0023(14) -0.0157(16)
    N14 0.0380(15) 0.0452(17) 0.0394(14) -0.0024(13) 0.0004(11) -0.0090(12)
    N15 0.0405(16) 0.064(2) 0.0684(19) 0.0066(15) -0.0114(14) -0.0116(16)
    N16 0.0415(17) 0.080(2) 0.0490(16) -0.0104(15) 0.0005(13) 0.0002(15)
    N17 0.0451(17) 0.0447(17) 0.0484(15) -0.0092(13) -0.0067(13) 0.0127(13)
    N18 0.0431(17) 0.054(2) 0.085(2) -0.0081(15) 0.0063(15) 0.0174(16)
    N19 0.0513(18) 0.099(3) 0.0590(19) -0.0305(19) -0.0032(14) 0.0234(18)
    N20 0.0378(15) 0.0520(18) 0.0392(14) 0.0007(14) -0.0014(11) 0.0113(12)
    N21 0.0398(16) 0.072(2) 0.0675(19) -0.0107(16) -0.0099(13) 0.0173(17)
    N22 0.0398(16) 0.079(2) 0.0502(16) 0.0108(15) 0.0001(13) -0.0016(15)
    N23 0.0460(17) 0.0425(17) 0.0478(15) 0.0077(13) -0.0092(13) -0.0092(13)
    N24 0.0423(18) 0.053(2) 0.097(2) -0.0007(15) 0.0045(16) -0.0172(17)
    C1 0.0293(16) 0.060(2) 0.0533(19) -0.0016(16) 0.0060(14) -0.0069(17)
    C2 0.0345(18) 0.082(3) 0.070(2) 0.0063(18) -0.0061(16) -0.030(2)
    C3 0.067(2) 0.049(2) 0.0432(18) -0.0044(18) -0.0014(16) -0.0032(16)
    C4 0.062(2) 0.046(2) 0.0429(18) 0.0074(17) -0.0039(15) -0.0061(15)
    C5 0.054(2) 0.046(2) 0.0466(19) 0.0050(17) -0.0017(15) -0.0034(16)
    C6 0.055(2) 0.052(2) 0.0420(18) -0.0061(17) -0.0038(15) -0.0009(16)
    C7 0.066(2) 0.086(3) 0.052(2) 0.011(2) 0.0080(18) 0.000(2)
    C8 0.076(3) 0.122(4) 0.064(3) 0.003(3) 0.020(2) -0.010(3)
    C9 0.108(4) 0.111(4) 0.050(2) -0.031(3) 0.016(3) 0.006(3)
    C10 0.134(4) 0.084(4) 0.053(3) -0.010(3) -0.010(3) 0.020(2)
    C11 0.097(3) 0.065(3) 0.057(2) 0.009(2) -0.004(2) 0.003(2)
    C12 0.0357(18) 0.076(3) 0.061(2) -0.0016(18) 0.0047(15) 0.017(2)
    C13 0.0318(16) 0.056(2) 0.0500(18) -0.0032(16) 0.0049(14) 0.0006(17)
    C14 0.066(2) 0.046(2) 0.059(2) -0.0013(18) 0.0030(17) -0.0015(18)
    C15 0.061(2) 0.044(2) 0.057(2) -0.0091(17) -0.0012(16) 0.0073(17)
    C16 0.048(2) 0.046(2) 0.059(2) -0.0029(17) -0.0041(16) 0.0055(17)
    C17 0.0493(19) 0.040(2) 0.054(2) 0.0044(16) -0.0054(15) 0.0068(16)
    C18 0.088(3) 0.044(2) 0.067(2) -0.004(2) -0.007(2) 0.001(2)
    C19 0.118(4) 0.062(3) 0.065(3) 0.013(3) -0.008(3) -0.010(2)
    C20 0.090(3) 0.088(4) 0.058(3) 0.026(3) 0.009(2) 0.009(2)
    C21 0.070(3) 0.102(4) 0.068(3) -0.012(3) 0.009(2) 0.017(3)
    C22 0.060(2) 0.073(3) 0.060(2) -0.014(2) -0.0021(18) 0.008(2)
    C23 0.0306(18) 0.086(3) 0.070(2) 0.0037(18) 0.0050(16) -0.016(2)
    C24 0.0325(16) 0.051(2) 0.0541(19) 0.0082(16) 0.0075(14) 0.0047(17)
    C25 0.057(2) 0.049(2) 0.064(2) 0.0054(18) 0.0049(17) 0.0031(18)
    C26 0.057(2) 0.046(2) 0.062(2) 0.0106(17) 0.0042(17) -0.0043(17)
    C27 0.053(2) 0.041(2) 0.064(2) 0.0024(17) -0.0003(17) -0.0046(17)
    C28 0.051(2) 0.049(2) 0.058(2) -0.0078(17) 0.0013(16) -0.0068(18)
    C29 0.062(2) 0.073(3) 0.066(2) 0.007(2) 0.0058(19) -0.006(2)
    C30 0.080(3) 0.089(4) 0.082(3) 0.010(3) 0.016(2) -0.020(3)
    C31 0.093(3) 0.101(4) 0.063(3) -0.018(3) 0.015(2) -0.013(3)
    C32 0.121(4) 0.091(4) 0.059(3) -0.009(3) -0.003(3) 0.006(3)
    C33 0.092(3) 0.058(3) 0.068(3) 0.005(2) -0.005(2) 0.000(2)
    C34 0.0326(17) 0.055(2) 0.056(2) -0.0032(16) 0.0046(14) 0.0081(17)
    C35 0.0312(17) 0.079(3) 0.068(2) -0.0041(18) -0.0054(15) 0.027(2)
    C36 0.062(2) 0.046(2) 0.0460(19) 0.0012(17) -0.0010(16) 0.0004(16)
    C37 0.057(2) 0.044(2) 0.0456(18) -0.0104(16) -0.0037(15) 0.0069(15)
    C38 0.053(2) 0.042(2) 0.0464(18) -0.0059(17) -0.0050(15) 0.0060(16)
    C39 0.0481(19) 0.042(2) 0.0445(17) 0.0041(16) -0.0036(14) 0.0043(16)
    C40 0.083(3) 0.048(2) 0.057(2) -0.004(2) -0.0036(19) -0.0060(18)
    C41 0.111(4) 0.060(3) 0.056(2) 0.012(3) -0.008(2) -0.017(2)
    C42 0.084(3) 0.087(3) 0.050(2) 0.018(3) 0.007(2) -0.001(2)
    C43 0.072(3) 0.094(3) 0.058(2) -0.014(2) 0.007(2) 0.012(2)
    C44 0.064(2) 0.065(3) 0.050(2) -0.013(2) -0.0009(17) 0.0007(18)
_geom_special_details
;
All e.s.d.'s (except the e.s.d. in the dihedral angle between two l.s. planes)
are estimated using the full covariance matrix. The cell e.s.d.'s are taken
into account individually in the estimation of e.s.d.'s in distances, angles
and torsion angles; correlations between e.s.d.'s in cell parameters are only
used when they are defined by crystal symmetry. An approximate (isotropic)
treatment of cell e.s.d.'s is used for estimating e.s.d.'s involving l.s.
planes.
;
loop_
    _geom_bond_atom_site_label_1
    _geom_bond_atom_site_label_2
    _geom_bond_site_symmetry_2
    _geom_bond_distance
    _geom_bond_publ_flag
    Cd1 N19 . 2.313(3) ?
    Cd1 N24 1_455 2.322(3) ?
    Cd1 N1 . 2.330(3) ?
    Cd1 N15 . 2.347(3) ?
    Cd1 N4 . 2.351(3) ?
    Cd1 N16 . 2.366(3) ?
    Cd2 N13 1_655 2.308(3) ?
    Cd2 N21 . 2.337(3) ?
    Cd2 N18 . 2.338(3) ?
    Cd2 N7 . 2.339(3) ?
    Cd2 N10 . 2.339(3) ?
    Cd2 N22 . 2.369(3) ?
    O1 C5 . 1.210(4) ?
    O2 C16 . 1.217(4) ?
    O3 C38 . 1.214(4) ?
    O4 C27 . 1.215(4) ?
    N1 C1 . 1.318(4) ?
    N1 C2 . 1.341(4) ?
    N2 C2 . 1.306(4) ?
    N2 N3 . 1.350(3) ?
    N3 C1 . 1.309(4) ?
    N3 C3 . 1.460(4) ?
    N4 C13 . 1.315(4) ?
    N4 C12 . 1.350(4) ?
    N5 C12 . 1.310(4) ?
    N5 N6 . 1.360(4) ?
    N6 C13 . 1.319(4) ?
    N6 C14 . 1.469(4) ?
    N7 C24 . 1.323(4) ?
    N7 C23 . 1.348(4) ?
    N8 C23 . 1.308(5) ?
    N8 N9 . 1.362(4) ?
    N9 C24 . 1.319(4) ?
    N9 C25 . 1.458(4) ?
    N10 C34 . 1.315(4) ?
    N10 C35 . 1.345(4) ?
    N11 C35 . 1.307(4) ?
    N11 N12 . 1.357(3) ?
    N12 C34 . 1.313(4) ?
    N12 C36 . 1.460(4) ?
    N13 N14 . 1.165(4) ?
    N13 Cd2 1_455 2.308(3) ?
    N14 N15 . 1.158(4) ?
    N16 N17 . 1.165(4) ?
    N17 N18 . 1.178(4) ?
    N19 N20 . 1.162(4) ?
    N20 N21 . 1.156(4) ?
    N22 N23 . 1.163(4) ?
    N23 N24 . 1.180(4) ?
    N24 Cd1 1_655 2.322(3) ?
    C1 H1 . 0.9300 ?
    C2 H2 . 0.9300 ?
    C3 C4 . 1.510(4) ?
    C3 H3A . 0.9700 ?
    C3 H3B . 0.9700 ?
    C4 C5 . 1.505(4) ?
    C4 H4A . 0.9700 ?
    C4 H4B . 0.9700 ?
    C5 C6 . 1.493(4) ?
    C6 C7 . 1.378(5) ?
    C6 C11 . 1.379(5) ?
    C7 C8 . 1.384(5) ?
    C7 H7 . 0.9300 ?
    C8 C9 . 1.354(6) ?
    C8 H8 . 0.9300 ?
    C9 C10 . 1.363(7) ?
    C9 H9 . 0.9300 ?
    C10 C11 . 1.387(6) ?
    C10 H10 . 0.9300 ?
    C11 H11 . 0.9300 ?
    C12 H12 . 0.9300 ?
    C13 H13 . 0.9300 ?
    C14 C15 . 1.512(4) ?
    C14 H14A . 0.9700 ?
    C14 H14B . 0.9700 ?
    C15 C16 . 1.503(5) ?
    C15 H15A . 0.9700 ?
    C15 H15B . 0.9700 ?
    C16 C17 . 1.494(5) ?
    C17 C18 . 1.382(5) ?
    C17 C22 . 1.385(5) ?
    C18 C19 . 1.380(5) ?
    C18 H18 . 0.9300 ?
    C19 C20 . 1.363(6) ?
    C19 H19 . 0.9300 ?
    C20 C21 . 1.360(6) ?
    C20 H20 . 0.9300 ?
    C21 C22 . 1.386(5) ?
    C21 H21 . 0.9300 ?
    C22 H22 . 0.9300 ?
    C23 H23 . 0.9300 ?
    C24 H24 . 0.9300 ?
    C25 C26 . 1.511(4) ?
    C25 H25A . 0.9700 ?
    C25 H25B . 0.9700 ?
    C26 C27 . 1.509(5) ?
    C26 H26A . 0.9700 ?
    C26 H26B . 0.9700 ?
    C27 C28 . 1.490(5) ?
    C28 C33 . 1.382(5) ?
    C28 C29 . 1.383(5) ?
    C29 C30 . 1.384(5) ?
    C29 H29 . 0.9300 ?
    C30 C31 . 1.365(6) ?
    C30 H30 . 0.9300 ?
    C31 C32 . 1.366(6) ?
    C31 H31 . 0.9300 ?
    C32 C33 . 1.379(6) ?
    C32 H32 . 0.9300 ?
    C33 H33 . 0.9300 ?
    C34 H34 . 0.9300 ?
    C35 H35 . 0.9300 ?
    C36 C37 . 1.510(4) ?
    C36 H36A . 0.9700 ?
    C36 H36B . 0.9700 ?
    C37 C38 . 1.502(4) ?
    C37 H37A . 0.9700 ?
    C37 H37B . 0.9700 ?
    C38 C39 . 1.492(4) ?
    C39 C44 . 1.383(5) ?
    C39 C40 . 1.384(5) ?
    C40 C41 . 1.382(5) ?
    C40 H40 . 0.9300 ?
    C41 C42 . 1.361(6) ?
    C41 H41 . 0.9300 ?
    C42 C43 . 1.366(6) ?
    C42 H42 . 0.9300 ?
    C43 C44 . 1.386(5) ?
    C43 H43 . 0.9300 ?
    C44 H44 . 0.9300 ?
loop_
    _geom_angle_atom_site_label_1
    _geom_angle_atom_site_label_2
    _geom_angle_atom_site_label_3
    _geom_angle_site_symmetry_1
    _geom_angle_site_symmetry_3
    _geom_angle
    _geom_angle_publ_flag
    N19 Cd1 N24 . 1_455 90.32(12) ?
    N19 Cd1 N1 . . 86.02(12) ?
    N24 Cd1 N1 1_455 . 172.10(10) ?
    N19 Cd1 N15 . . 97.65(11) ?
    N24 Cd1 N15 1_455 . 89.15(10) ?
    N1 Cd1 N15 . . 84.41(10) ?
    N19 Cd1 N4 . . 174.39(11) ?
    N24 Cd1 N4 1_455 . 94.54(11) ?
    N1 Cd1 N4 . . 89.49(10) ?
    N15 Cd1 N4 . . 85.23(10) ?
    N19 Cd1 N16 . . 90.08(10) ?
    N24 Cd1 N16 1_455 . 96.30(11) ?
    N1 Cd1 N16 . . 90.71(10) ?
    N15 Cd1 N16 . . 170.53(11) ?
    N4 Cd1 N16 . . 86.62(9) ?
    N13 Cd2 N21 1_655 . 98.27(11) ?
    N13 Cd2 N18 1_655 . 90.79(12) ?
    N21 Cd2 N18 . . 89.98(10) ?
    N13 Cd2 N7 1_655 . 174.22(10) ?
    N21 Cd2 N7 . . 85.69(10) ?
    N18 Cd2 N7 . . 93.43(10) ?
    N13 Cd2 N10 1_655 . 86.19(11) ?
    N21 Cd2 N10 . . 84.79(10) ?
    N18 Cd2 N10 . . 173.53(10) ?
    N7 Cd2 N10 . . 90.00(10) ?
    N13 Cd2 N22 1_655 . 89.88(10) ?
    N21 Cd2 N22 . . 170.29(11) ?
    N18 Cd2 N22 . . 95.21(11) ?
    N7 Cd2 N22 . . 85.81(9) ?
    N10 Cd2 N22 . . 90.52(10) ?
    C1 N1 C2 . . 102.4(3) ?
    C1 N1 Cd1 . . 124.8(2) ?
    C2 N1 Cd1 . . 132.7(2) ?
    C2 N2 N3 . . 102.7(3) ?
    C1 N3 N2 . . 109.4(3) ?
    C1 N3 C3 . . 129.0(3) ?
    N2 N3 C3 . . 121.5(3) ?
    C13 N4 C12 . . 103.1(3) ?
    C13 N4 Cd1 . . 121.81(19) ?
    C12 N4 Cd1 . . 130.9(2) ?
    C12 N5 N6 . . 102.8(3) ?
    C13 N6 N5 . . 109.3(3) ?
    C13 N6 C14 . . 128.6(3) ?
    N5 N6 C14 . . 121.8(3) ?
    C24 N7 C23 . . 102.5(3) ?
    C24 N7 Cd2 . . 120.30(19) ?
    C23 N7 Cd2 . . 132.3(2) ?
    C23 N8 N9 . . 102.8(3) ?
    C24 N9 N8 . . 109.1(3) ?
    C24 N9 C25 . . 128.3(3) ?
    N8 N9 C25 . . 122.2(3) ?
    C34 N10 C35 . . 102.2(3) ?
    C34 N10 Cd2 . . 125.1(2) ?
    C35 N10 Cd2 . . 132.6(2) ?
    C35 N11 N12 . . 102.5(3) ?
    C34 N12 N11 . . 109.1(3) ?
    C34 N12 C36 . . 129.1(3) ?
    N11 N12 C36 . . 121.7(3) ?
    N14 N13 Cd2 . 1_455 124.6(2) ?
    N15 N14 N13 . . 175.5(3) ?
    N14 N15 Cd1 . . 131.1(2) ?
    N17 N16 Cd1 . . 122.6(2) ?
    N16 N17 N18 . . 178.1(4) ?
    N17 N18 Cd2 . . 115.8(2) ?
    N20 N19 Cd1 . . 126.8(2) ?
    N21 N20 N19 . . 175.7(3) ?
    N20 N21 Cd2 . . 129.5(2) ?
    N23 N22 Cd2 . . 124.2(2) ?
    N22 N23 N24 . . 178.4(4) ?
    N23 N24 Cd1 . 1_655 116.1(2) ?
    N3 C1 N1 . . 110.9(3) ?
    N3 C1 H1 . . 124.6 ?
    N1 C1 H1 . . 124.6 ?
    N2 C2 N1 . . 114.6(3) ?
    N2 C2 H2 . . 122.7 ?
    N1 C2 H2 . . 122.7 ?
    N3 C3 C4 . . 112.9(3) ?
    N3 C3 H3A . . 109.0 ?
    C4 C3 H3A . . 109.0 ?
    N3 C3 H3B . . 109.0 ?
    C4 C3 H3B . . 109.0 ?
    H3A C3 H3B . . 107.8 ?
    C5 C4 C3 . . 113.8(3) ?
    C5 C4 H4A . . 108.8 ?
    C3 C4 H4A . . 108.8 ?
    C5 C4 H4B . . 108.8 ?
    C3 C4 H4B . . 108.8 ?
    H4A C4 H4B . . 107.7 ?
    O1 C5 C6 . . 121.4(3) ?
    O1 C5 C4 . . 120.2(3) ?
    C6 C5 C4 . . 118.5(3) ?
    C7 C6 C11 . . 118.7(3) ?
    C7 C6 C5 . . 122.5(3) ?
    C11 C6 C5 . . 118.8(3) ?
    C6 C7 C8 . . 120.2(4) ?
    C6 C7 H7 . . 119.9 ?
    C8 C7 H7 . . 119.9 ?
    C9 C8 C7 . . 120.2(4) ?
    C9 C8 H8 . . 119.9 ?
    C7 C8 H8 . . 119.9 ?
    C8 C9 C10 . . 120.7(4) ?
    C8 C9 H9 . . 119.6 ?
    C10 C9 H9 . . 119.6 ?
    C9 C10 C11 . . 119.5(4) ?
    C9 C10 H10 . . 120.3 ?
    C11 C10 H10 . . 120.3 ?
    C6 C11 C10 . . 120.6(4) ?
    C6 C11 H11 . . 119.7 ?
    C10 C11 H11 . . 119.7 ?
    N5 C12 N4 . . 114.2(3) ?
    N5 C12 H12 . . 122.9 ?
    N4 C12 H12 . . 122.9 ?
    N4 C13 N6 . . 110.7(3) ?
    N4 C13 H13 . . 124.7 ?
    N6 C13 H13 . . 124.7 ?
    N6 C14 C15 . . 113.2(3) ?
    N6 C14 H14A . . 108.9 ?
    C15 C14 H14A . . 108.9 ?
    N6 C14 H14B . . 108.9 ?
    C15 C14 H14B . . 108.9 ?
    H14A C14 H14B . . 107.7 ?
    C16 C15 C14 . . 113.7(3) ?
    C16 C15 H15A . . 108.8 ?
    C14 C15 H15A . . 108.8 ?
    C16 C15 H15B . . 108.8 ?
    C14 C15 H15B . . 108.8 ?
    H15A C15 H15B . . 107.7 ?
    O2 C16 C17 . . 120.9(3) ?
    O2 C16 C15 . . 119.7(3) ?
    C17 C16 C15 . . 119.4(3) ?
    C18 C17 C22 . . 118.8(3) ?
    C18 C17 C16 . . 118.8(3) ?
    C22 C17 C16 . . 122.4(3) ?
    C19 C18 C17 . . 120.7(4) ?
    C19 C18 H18 . . 119.6 ?
    C17 C18 H18 . . 119.6 ?
    C20 C19 C18 . . 119.8(4) ?
    C20 C19 H19 . . 120.1 ?
    C18 C19 H19 . . 120.1 ?
    C21 C20 C19 . . 120.4(4) ?
    C21 C20 H20 . . 119.8 ?
    C19 C20 H20 . . 119.8 ?
    C20 C21 C22 . . 120.5(4) ?
    C20 C21 H21 . . 119.8 ?
    C22 C21 H21 . . 119.8 ?
    C17 C22 C21 . . 119.8(4) ?
    C17 C22 H22 . . 120.1 ?
    C21 C22 H22 . . 120.1 ?
    N8 C23 N7 . . 114.7(3) ?
    N8 C23 H23 . . 122.6 ?
    N7 C23 H23 . . 122.6 ?
    N9 C24 N7 . . 110.9(3) ?
    N9 C24 H24 . . 124.6 ?
    N7 C24 H24 . . 124.6 ?
    N9 C25 C26 . . 114.5(3) ?
    N9 C25 H25A . . 108.6 ?
    C26 C25 H25A . . 108.6 ?
    N9 C25 H25B . . 108.6 ?
    C26 C25 H25B . . 108.6 ?
    H25A C25 H25B . . 107.6 ?
    C27 C26 C25 . . 112.7(3) ?
    C27 C26 H26A . . 109.0 ?
    C25 C26 H26A . . 109.0 ?
    C27 C26 H26B . . 109.0 ?
    C25 C26 H26B . . 109.0 ?
    H26A C26 H26B . . 107.8 ?
    O4 C27 C28 . . 121.2(3) ?
    O4 C27 C26 . . 119.7(3) ?
    C28 C27 C26 . . 119.1(3) ?
    C33 C28 C29 . . 118.7(4) ?
    C33 C28 C27 . . 118.6(3) ?
    C29 C28 C27 . . 122.7(3) ?
    C28 C29 C30 . . 119.9(4) ?
    C28 C29 H29 . . 120.1 ?
    C30 C29 H29 . . 120.1 ?
    C31 C30 C29 . . 120.7(4) ?
    C31 C30 H30 . . 119.7 ?
    C29 C30 H30 . . 119.7 ?
    C30 C31 C32 . . 119.9(4) ?
    C30 C31 H31 . . 120.0 ?
    C32 C31 H31 . . 120.0 ?
    C31 C32 C33 . . 120.0(5) ?
    C31 C32 H32 . . 120.0 ?
    C33 C32 H32 . . 120.0 ?
    C32 C33 C28 . . 120.7(4) ?
    C32 C33 H33 . . 119.6 ?
    C28 C33 H33 . . 119.6 ?
    N12 C34 N10 . . 111.3(3) ?
    N12 C34 H34 . . 124.3 ?
    N10 C34 H34 . . 124.3 ?
    N11 C35 N10 . . 114.9(3) ?
    N11 C35 H35 . . 122.6 ?
    N10 C35 H35 . . 122.6 ?
    N12 C36 C37 . . 113.8(3) ?
    N12 C36 H36A . . 108.8 ?
    C37 C36 H36A . . 108.8 ?
    N12 C36 H36B . . 108.8 ?
    C37 C36 H36B . . 108.8 ?
    H36A C36 H36B . . 107.7 ?
    C38 C37 C36 . . 113.7(3) ?
    C38 C37 H37A . . 108.8 ?
    C36 C37 H37A . . 108.8 ?
    C38 C37 H37B . . 108.8 ?
    C36 C37 H37B . . 108.8 ?
    H37A C37 H37B . . 107.7 ?
    O3 C38 C39 . . 120.8(3) ?
    O3 C38 C37 . . 120.3(3) ?
    C39 C38 C37 . . 118.9(3) ?
    C44 C39 C40 . . 118.7(3) ?
    C44 C39 C38 . . 122.4(3) ?
    C40 C39 C38 . . 118.9(3) ?
    C41 C40 C39 . . 120.4(4) ?
    C41 C40 H40 . . 119.8 ?
    C39 C40 H40 . . 119.8 ?
    C42 C41 C40 . . 120.3(4) ?
    C42 C41 H41 . . 119.8 ?
    C40 C41 H41 . . 119.8 ?
    C41 C42 C43 . . 120.2(4) ?
    C41 C42 H42 . . 119.9 ?
    C43 C42 H42 . . 119.9 ?
    C42 C43 C44 . . 120.2(4) ?
    C42 C43 H43 . . 119.9 ?
    C44 C43 H43 . . 119.9 ?
    C39 C44 C43 . . 120.2(4) ?
    C39 C44 H44 . . 119.9 ?
    C43 C44 H44 . . 119.9 ?
loop_
    _geom_torsion_atom_site_label_1
    _geom_torsion_atom_site_label_2
    _geom_torsion_atom_site_label_3
    _geom_torsion_atom_site_label_4
    _geom_torsion_site_symmetry_1
    _geom_torsion_site_symmetry_2
    _geom_torsion_site_symmetry_3
    _geom_torsion_site_symmetry_4
    _geom_torsion
    _geom_torsion_publ_flag
    N19 Cd1 N1 C1 . . . . -110.3(3) ?
    N24 Cd1 N1 C1 1_455 . . . -47.7(8) ?
    N15 Cd1 N1 C1 . . . . -12.2(3) ?
    N4 Cd1 N1 C1 . . . . 73.0(3) ?
    N16 Cd1 N1 C1 . . . . 159.7(3) ?
    N19 Cd1 N1 C2 . . . . 64.4(3) ?
    N24 Cd1 N1 C2 1_455 . . . 127.0(7) ?
    N15 Cd1 N1 C2 . . . . 162.5(3) ?
    N4 Cd1 N1 C2 . . . . -112.3(3) ?
    N16 Cd1 N1 C2 . . . . -25.6(3) ?
    C2 N2 N3 C1 . . . . 0.2(4) ?
    C2 N2 N3 C3 . . . . -177.7(3) ?
    N19 Cd1 N4 C13 . . . . 15.4(12) ?
    N24 Cd1 N4 C13 1_455 . . . -134.7(3) ?
    N1 Cd1 N4 C13 . . . . 52.1(3) ?
    N15 Cd1 N4 C13 . . . . 136.5(3) ?
    N16 Cd1 N4 C13 . . . . -38.6(3) ?
    N19 Cd1 N4 C12 . . . . -137.3(10) ?
    N24 Cd1 N4 C12 1_455 . . . 72.6(3) ?
    N1 Cd1 N4 C12 . . . . -100.6(3) ?
    N15 Cd1 N4 C12 . . . . -16.2(3) ?
    N16 Cd1 N4 C12 . . . . 168.7(3) ?
    C12 N5 N6 C13 . . . . 0.4(4) ?
    C12 N5 N6 C14 . . . . -173.4(3) ?
    N13 Cd2 N7 C24 1_655 . . . -2.9(12) ?
    N21 Cd2 N7 C24 . . . . -136.3(3) ?
    N18 Cd2 N7 C24 . . . . 133.9(2) ?
    N10 Cd2 N7 C24 . . . . -51.6(2) ?
    N22 Cd2 N7 C24 . . . . 39.0(2) ?
    N13 Cd2 N7 C23 1_655 . . . 147.6(9) ?
    N21 Cd2 N7 C23 . . . . 14.2(3) ?
    N18 Cd2 N7 C23 . . . . -75.5(3) ?
    N10 Cd2 N7 C23 . . . . 99.0(3) ?
    N22 Cd2 N7 C23 . . . . -170.5(3) ?
    C23 N8 N9 C24 . . . . -0.4(4) ?
    C23 N8 N9 C25 . . . . 172.9(3) ?
    N13 Cd2 N10 C34 1_655 . . . 112.7(3) ?
    N21 Cd2 N10 C34 . . . . 14.0(3) ?
    N18 Cd2 N10 C34 . . . . 50.3(10) ?
    N7 Cd2 N10 C34 . . . . -71.7(3) ?
    N22 Cd2 N10 C34 . . . . -157.5(3) ?
    N13 Cd2 N10 C35 1_655 . . . -63.6(3) ?
    N21 Cd2 N10 C35 . . . . -162.3(3) ?
    N18 Cd2 N10 C35 . . . . -126.0(8) ?
    N7 Cd2 N10 C35 . . . . 112.0(3) ?
    N22 Cd2 N10 C35 . . . . 26.2(3) ?
    C35 N11 N12 C34 . . . . -0.2(4) ?
    C35 N11 N12 C36 . . . . 177.0(3) ?
    Cd2 N13 N14 N15 1_455 . . . 173(4) ?
    N13 N14 N15 Cd1 . . . . 149(4) ?
    N19 Cd1 N15 N14 . . . . -90.0(3) ?
    N24 Cd1 N15 N14 1_455 . . . 0.2(3) ?
    N1 Cd1 N15 N14 . . . . -175.2(3) ?
    N4 Cd1 N15 N14 . . . . 94.9(3) ?
    N16 Cd1 N15 N14 . . . . 125.5(6) ?
    N19 Cd1 N16 N17 . . . . -36.4(3) ?
    N24 Cd1 N16 N17 1_455 . . . -126.7(3) ?
    N1 Cd1 N16 N17 . . . . 49.6(3) ?
    N15 Cd1 N16 N17 . . . . 108.5(6) ?
    N4 Cd1 N16 N17 . . . . 139.1(3) ?
    Cd1 N16 N17 N18 . . . . -116(12) ?
    N16 N17 N18 Cd2 . . . . -161(11) ?
    N13 Cd2 N18 N17 1_655 . . . -145.7(3) ?
    N21 Cd2 N18 N17 . . . . -47.4(3) ?
    N7 Cd2 N18 N17 . . . . 38.3(3) ?
    N10 Cd2 N18 N17 . . . . -83.5(9) ?
    N22 Cd2 N18 N17 . . . . 124.4(3) ?
    N24 Cd1 N19 N20 1_455 . . . 84.1(4) ?
    N1 Cd1 N19 N20 . . . . -103.0(4) ?
    N15 Cd1 N19 N20 . . . . 173.2(3) ?
    N4 Cd1 N19 N20 . . . . -66.1(12) ?
    N16 Cd1 N19 N20 . . . . -12.2(4) ?
    Cd1 N19 N20 N21 . . . .  18E1(10)
                                     ?
    N19 N20 N21 Cd2 . . . . -145(5) ?
    N13 Cd2 N21 N20 1_655 . . . 94.3(3) ?
    N18 Cd2 N21 N20 . . . . 3.5(3) ?
    N7 Cd2 N21 N20 . . . . -90.0(3) ?
    N10 Cd2 N21 N20 . . . . 179.6(3) ?
    N22 Cd2 N21 N20 . . . . -119.0(6) ?
    N13 Cd2 N22 N23 1_655 . . . 36.0(3) ?
    N21 Cd2 N22 N23 . . . . -111.2(6) ?
    N18 Cd2 N22 N23 . . . . 126.8(3) ?
    N7 Cd2 N22 N23 . . . . -140.1(3) ?
    N10 Cd2 N22 N23 . . . . -50.2(3) ?
    Cd2 N22 N23 N24 . . . . 115(14) ?
    N22 N23 N24 Cd1 . . . 1_655  16E1(10)
                                         ?
    N2 N3 C1 N1 . . . . 0.0(4) ?
    C3 N3 C1 N1 . . . . 177.7(3) ?
    C2 N1 C1 N3 . . . . -0.1(4) ?
    Cd1 N1 C1 N3 . . . . 175.9(2) ?
    N3 N2 C2 N1 . . . . -0.3(5) ?
    C1 N1 C2 N2 . . . . 0.3(4) ?
    Cd1 N1 C2 N2 . . . . -175.3(3) ?
    C1 N3 C3 C4 . . . . 120.8(4) ?
    N2 N3 C3 C4 . . . . -61.7(4) ?
    N3 C3 C4 C5 . . . . -72.4(4) ?
    C3 C4 C5 O1 . . . . 4.5(5) ?
    C3 C4 C5 C6 . . . . -174.6(3) ?
    O1 C5 C6 C7 . . . . -177.7(4) ?
    C4 C5 C6 C7 . . . . 1.4(5) ?
    O1 C5 C6 C11 . . . . 0.5(5) ?
    C4 C5 C6 C11 . . . . 179.6(3) ?
    C11 C6 C7 C8 . . . . 0.3(6) ?
    C5 C6 C7 C8 . . . . 178.5(4) ?
    C6 C7 C8 C9 . . . . -0.9(7) ?
    C7 C8 C9 C10 . . . . 1.3(8) ?
    C8 C9 C10 C11 . . . . -1.1(8) ?
    C7 C6 C11 C10 . . . . -0.1(6) ?
    C5 C6 C11 C10 . . . . -178.3(4) ?
    C9 C10 C11 C6 . . . . 0.5(7) ?
    N6 N5 C12 N4 . . . . -0.2(4) ?
    C13 N4 C12 N5 . . . . -0.1(4) ?
    Cd1 N4 C12 N5 . . . . 156.3(3) ?
    C12 N4 C13 N6 . . . . 0.3(4) ?
    Cd1 N4 C13 N6 . . . . -158.8(2) ?
    N5 N6 C13 N4 . . . . -0.5(4) ?
    C14 N6 C13 N4 . . . . 172.7(3) ?
    C13 N6 C14 C15 . . . . 126.3(3) ?
    N5 N6 C14 C15 . . . . -61.2(4) ?
    N6 C14 C15 C16 . . . . -72.9(4) ?
    C14 C15 C16 O2 . . . . 3.5(5) ?
    C14 C15 C16 C17 . . . . -176.7(3) ?
    O2 C16 C17 C18 . . . . 5.0(5) ?
    C15 C16 C17 C18 . . . . -174.8(3) ?
    O2 C16 C17 C22 . . . . -174.8(4) ?
    C15 C16 C17 C22 . . . . 5.4(5) ?
    C22 C17 C18 C19 . . . . -0.7(6) ?
    C16 C17 C18 C19 . . . . 179.5(3) ?
    C17 C18 C19 C20 . . . . 0.5(6) ?
    C18 C19 C20 C21 . . . . 0.4(7) ?
    C19 C20 C21 C22 . . . . -1.1(7) ?
    C18 C17 C22 C21 . . . . 0.1(6) ?
    C16 C17 C22 C21 . . . . 179.9(3) ?
    C20 C21 C22 C17 . . . . 0.8(6) ?
    N9 N8 C23 N7 . . . . 0.2(4) ?
    C24 N7 C23 N8 . . . . 0.1(4) ?
    Cd2 N7 C23 N8 . . . . -154.1(3) ?
    N8 N9 C24 N7 . . . . 0.5(4) ?
    C25 N9 C24 N7 . . . . -172.2(3) ?
    C23 N7 C24 N9 . . . . -0.4(4) ?
    Cd2 N7 C24 N9 . . . . 157.7(2) ?
    C24 N9 C25 C26 . . . . -131.6(3) ?
    N8 N9 C25 C26 . . . . 56.5(4) ?
    N9 C25 C26 C27 . . . . 75.4(4) ?
    C25 C26 C27 O4 . . . . -8.1(5) ?
    C25 C26 C27 C28 . . . . 170.8(3) ?
    O4 C27 C28 C33 . . . . -5.6(5) ?
    C26 C27 C28 C33 . . . . 175.5(3) ?
    O4 C27 C28 C29 . . . . 172.6(4) ?
    C26 C27 C28 C29 . . . . -6.3(5) ?
    C33 C28 C29 C30 . . . . -0.1(6) ?
    C27 C28 C29 C30 . . . . -178.3(4) ?
    C28 C29 C30 C31 . . . . -0.2(7) ?
    C29 C30 C31 C32 . . . . 0.5(7) ?
    C30 C31 C32 C33 . . . . -0.4(8) ?
    C31 C32 C33 C28 . . . . 0.1(7) ?
    C29 C28 C33 C32 . . . . 0.2(6) ?
    C27 C28 C33 C32 . . . . 178.5(4) ?
    N11 N12 C34 N10 . . . . 0.6(4) ?
    C36 N12 C34 N10 . . . . -176.3(3) ?
    C35 N10 C34 N12 . . . . -0.7(4) ?
    Cd2 N10 C34 N12 . . . . -177.9(2) ?
    N12 N11 C35 N10 . . . . -0.3(4) ?
    C34 N10 C35 N11 . . . . 0.6(4) ?
    Cd2 N10 C35 N11 . . . . 177.5(2) ?
    C34 N12 C36 C37 . . . . -124.4(4) ?
    N11 N12 C36 C37 . . . . 59.1(4) ?
    N12 C36 C37 C38 . . . . 72.5(4) ?
    C36 C37 C38 O3 . . . . -5.9(5) ?
    C36 C37 C38 C39 . . . . 174.0(3) ?
    O3 C38 C39 C44 . . . . 174.2(4) ?
    C37 C38 C39 C44 . . . . -5.8(5) ?
    O3 C38 C39 C40 . . . . -4.6(5) ?
    C37 C38 C39 C40 . . . . 175.4(3) ?
    C44 C39 C40 C41 . . . . 0.4(6) ?
    C38 C39 C40 C41 . . . . 179.2(3) ?
    C39 C40 C41 C42 . . . . -0.1(6) ?
    C40 C41 C42 C43 . . . . -0.3(7) ?
    C41 C42 C43 C44 . . . . 0.4(7) ?
    C40 C39 C44 C43 . . . . -0.3(5) ?
    C38 C39 C44 C43 . . . . -179.1(3) ?
    C42 C43 C44 C39 . . . . -0.1(6) ?
data_global
_journal_date_recd_electronic     2008-03-11
_journal_date_accepted     2008-04-30
_journal_name_full     'Acta Crystallographica, Section E'
_journal_year     2008
_journal_volume     64
_journal_issue      6
_journal_page_first     m784
_journal_page_last     m784
_journal_paper_category     QM
_journal_coeditor_code     BV2096
_publ_contact_author_name     'Hua Cai'
_publ_contact_author_address
;
College of Science,Civil Aviation University of China
Tianjin 300300
People's Republic of China
;
_publ_contact_author_email     caihua-1109@163.com
_publ_contact_author_fax     '86 022 24092514'
_publ_contact_author_phone     '86 022 85660691'
_publ_section_title
;\
<i>catena</i>-Poly[[bis[1-phenyl-3-(1<i>H</i>-1,2,4-triazol-1-yl)propan-1-one-\
\k<i>N</i>^4^]cadmium(II)]-di-\m-azido-\k^4^<i>N</i>^1^:<i>N</i>^3^]
;
loop_
    _publ_author_name
    _publ_author_address
    'Guo, Ying'
;
College of Science, Civil Aviation University of China
Tianjin 300300
People's Republic of China
;
    'Cai, Hua'
;
College of Science, Civil Aviation University of China
Tianjin 300300
People's Republic of China
;
    'Li, Jiangang'
;
College of Science, Civil Aviation University of China
Tianjin 300300
People's Republic of China
;
    'Wan, Guobao'
;
College of Science, Civil Aviation University of China
Tianjin 300300
People's Republic of China
;
