# Supplementary material for: catena-Poly[[bis­[1-phenyl-3-(1H-1,2,4-triazol-1-yl)propan-1-one-κN 4]cadmium(II)]-di-μ-azido-κ4 N 1:N 3]
Source: Acta Crystallogr Sect E Struct Rep Online. 2008 May 7;64(Pt 6):m784. doi: 10.1107/S1600536808012609 (PMC2961553; doi:10.1107/S1600536808012609)
Supplement: Supplementary file 2 [file e-64-0m784-Isup2.hkl]

# 
# h,k,l, Fc-squared, Fo-squared, sigma(Fo-squared) and status flag 
# 
data_I
_shelx_title ' 70508A in P2(1)/c' 
_shelx_refln_list_code          4 
_shelx_F_calc_maximum      582.30 
_exptl_crystal_F_000      2416.00 
_reflns_d_resolution_high  0.8399 
 
loop_ 
 _symmetry_equiv_pos_as_xyz 
 'x, y, z' 
 '-x, y+1/2, -z+1/2' 
 '-x, -y, -z' 
 'x, -y-1/2, z-1/2' 
 
_cell_length_a    10.1626 
_cell_length_b    17.7315 
_cell_length_c    28.1242 
_cell_angle_alpha  90.000 
_cell_angle_beta   91.980 
_cell_angle_gamma  90.000 
 
_shelx_F_squared_multiplier     1.000 
 
loop_ 
 _refln_index_h 
 _refln_index_k 
 _refln_index_l 
 _refln_F_squared_calc 
 _refln_F_squared_meas 
 _refln_F_squared_sigma 
 _refln_observed_status 
   1   0   0        4.77       -4.95      3.30 o 
   2   0   0   149941.48   153804.91   2235.34 o 
   3   0   0      725.73      706.60     18.35 o 
   4   0   0    91870.55    91513.15   1331.48 o 
   5   0   0       11.52      -22.07     14.72 o 
   6   0   0     8381.16     7110.10    115.38 o 
   7   0   0       47.39       57.97     18.02 o 
   8   0   0     7463.00     6602.31    112.92 o 
   9   0   0       29.15       18.49     25.42 o 
  10   0   0    32331.58    31099.91    566.25 o 
  11   0   0       32.63        0.68     55.58 o 
  12   0   0     3170.75     3095.56    304.92 o 
   1   1   0       92.87      109.15     10.67 o 
   2   1   0       20.37       17.87      4.02 o 
   3   1   0      599.64      576.35     12.22 o 
   4   1   0      166.75      159.46      8.25 o 
   5   1   0      154.47      171.94     10.10 o 
   6   1   0      572.98      563.55     16.94 o 
   7   1   0      266.66      270.54     15.27 o 
   8   1   0      914.02      858.49     26.61 o 
   9   1   0       51.86       22.38     17.33 o 
  10   1   0     2120.54     2154.47     54.45 o 
  11   1   0      124.23       94.35     29.21 o 
  12   1   0      452.68      436.06     46.62 o 
   0   2   0      573.38      332.80     20.43 o 
   1   2   0    38934.18    41239.78    723.47 o 
   2   2   0        7.37        7.15      5.74 o 
   3   2   0   104581.96   107969.27   1205.64 o 
   4   2   0      164.35      160.57     11.43 o 
   5   2   0    29168.01    28446.87    297.24 o 
   6   2   0      885.17     1173.24     63.16 o 
   7   2   0    13345.47    13425.08    147.01 o 
   8   2   0       78.18      147.28     15.97 o 
   9   2   0     7628.52     7477.85     98.87 o 
  10   2   0       36.16      106.70     33.53 o 
  11   2   0     3924.99     3798.75     82.67 o 
  12   2   0       15.10       85.94     39.54 o 
   1   3   0      139.13      146.56      8.07 o 
   2   3   0     6556.99     6514.06     85.08 o 
   3   3   0     5553.18     5507.80     66.15 o 
   4   3   0        8.44       21.13      7.60 o 
   5   3   0      483.03      507.15     14.71 o 
   6   3   0     1338.61     1376.15     28.04 o 
   7   3   0      941.25      958.12     24.38 o 
   8   3   0      109.56      114.23     17.52 o 
   9   3   0      422.90      443.90     23.17 o 
  10   3   0     1360.56     1422.07     40.99 o 
  11   3   0      418.08      526.31     34.74 o 
   0   4   0   187340.42   201270.88   4277.70 o 
   1   4   0     2099.06     2010.11     41.75 o 
   2   4   0    59138.40    61437.59    770.55 o 
   3   4   0     5075.88     5045.71     93.29 o 
   4   4   0     2438.20     2334.30     33.64 o 
   5   4   0      634.88      691.49     27.95 o 
   6   4   0       39.50        9.12     11.30 o 
   7   4   0     2419.69     2825.48    100.01 o 
   8   4   0     1187.54     1167.81     33.56 o 
   9   4   0      325.69      393.30     22.84 o 
  10   4   0      551.03      526.36     40.27 o 
  11   4   0      452.83      435.48    139.73 o 
   1   5   0     1695.01     1736.30     29.49 o 
   2   5   0     1909.68     2037.06     34.75 o 
   3   5   0     1017.94      962.65     20.54 o 
   4   5   0      413.86      373.12     14.45 o 
   5   5   0     2142.72     2232.56     42.74 o 
   6   5   0      169.01      178.78     14.01 o 
   7   5   0     4108.82     4218.72     67.82 o 
   8   5   0       35.47        5.28     16.86 o 
   9   5   0     1349.57     1345.08     60.12 o 
  10   5   0       68.58       44.22     25.86 o 
  11   5   0     2153.37     2327.21     82.84 o 
   0   6   0     3584.30     3653.64     70.29 o 
   1   6   0    56563.18    56885.28    812.74 o 
   2   6   0       64.74       47.87      7.28 o 
   3   6   0   107440.65   108415.59   1356.86 o 
   4   6   0     2744.95     2839.96     44.93 o 
   5   6   0    67629.65    70893.84    902.27 o 
   6   6   0     1001.19     1088.60     30.07 o 
   7   6   0    26998.48    26707.29    345.40 o 
   8   6   0      102.18       97.35     24.24 o 
   9   6   0     8651.21     8746.26    149.40 o 
  10   6   0      419.78      509.59     50.47 o 
  11   6   0     3250.14     3282.95    153.07 o 
   1   7   0      239.59      254.07     13.50 o 
   2   7   0     1978.58     2018.46     35.90 o 
   3   7   0     1495.74     1492.84     27.68 o 
   4   7   0     1511.48     1518.71     30.37 o 
   5   7   0      157.02      169.29     14.38 o 
   6   7   0     3939.78     3975.26     63.29 o 
   7   7   0       45.35       86.88     23.97 o 
   8   7   0     2154.24     2085.21     55.12 o 
   9   7   0        6.62      -42.53     28.35 o 
  10   7   0     2078.19     2048.60    131.25 o 
  11   7   0       29.06       94.19     69.95 o 
   0   8   0    67451.31    69540.55   1245.13 o 
   1   8   0      876.59      825.61     20.52 o 
   2   8   0    14230.30    13923.23    204.54 o 
   3   8   0     1842.88     1887.59     36.88 o 
   4   8   0    42333.72    42678.73    567.22 o 
   5   8   0      233.19      221.95     20.81 o 
   6   8   0    29467.37    29172.76    646.02 o 
   7   8   0      203.71      192.78     25.97 o 
   8   8   0     6861.13     7074.76    124.64 o 
   9   8   0      185.81      181.75     46.58 o 
  10   8   0     5313.87     5472.02    137.61 o 
  11   8   0      237.55      266.31     77.92 o 
   1   9   0      224.36      241.24     15.29 o 
   2   9   0      108.78      105.61     10.44 o 
   3   9   0      175.44      144.04     14.93 o 
   4   9   0       49.10       70.77     17.77 o 
   5   9   0       24.62        2.83     18.94 o 
   6   9   0      146.44      134.21     43.14 o 
   7   9   0       54.66       -3.82     23.21 o 
   8   9   0        2.80      -10.24     25.87 o 
   9   9   0       72.83       16.31     41.17 o 
  10   9   0       23.35       64.12    122.42 o 
   0  10   0    25273.20    25378.21    451.86 o 
   1  10   0      389.89      322.74     24.65 o 
   2  10   0     7218.89     7029.66    191.85 o 
   3  10   0       11.77       -0.17     20.15 o 
   4  10   0     6897.10     6970.00    116.52 o 
   5  10   0      164.35      226.78     24.22 o 
   6  10   0     3085.50     3209.08     69.23 o 
   7  10   0      430.00      299.98     30.04 o 
   8  10   0     1613.73     1768.47    124.84 o 
   9  10   0      148.17      126.95     45.32 o 
  10  10   0     2496.52     2940.32    134.54 o 
   1  11   0       17.64       35.47     12.46 o 
   2  11   0     1173.70     1174.02     69.43 o 
   3  11   0        0.41       32.06     24.93 o 
   4  11   0        7.07      -10.75     21.46 o 
   5  11   0       14.04       -0.30     20.93 o 
   6  11   0     3060.27     3083.81     69.04 o 
   7  11   0        1.44      -26.97     28.21 o 
   8  11   0     3882.91     3959.76    109.58 o 
   9  11   0       11.57      -11.08     46.09 o 
  10  11   0     1279.85     1183.15    108.74 o 
   0  12   0     6836.90     6895.76    134.17 o 
   1  12   0     8938.42     8837.05    139.01 o 
   2  12   0     7383.49     7754.37    151.92 o 
   3  12   0     5569.59     5724.54    128.13 o 
   4  12   0     6869.57     6868.69    117.98 o 
   5  12   0     4240.40     4380.76     85.29 o 
   6  12   0     3349.12     3268.87     73.09 o 
   7  12   0     3327.56     3518.61    118.26 o 
   8  12   0     1910.40     1803.89    101.81 o 
   9  12   0     1719.74     1912.29     78.59 o 
   1  13   0        0.12       16.58     19.11 o 
   2  13   0       27.74       27.50     24.37 o 
   3  13   0     1255.74     1328.11     49.71 o 
   4  13   0        0.01      -36.14     24.09 o 
   5  13   0      370.84      331.66     28.83 o 
   6  13   0       36.67       82.09     30.68 o 
   7  13   0     2794.08     2775.02     91.06 o 
   8  13   0        6.34      -14.35     43.57 o 
   9  13   0     1123.93     1034.29     68.90 o 
   0  14   0       25.71       58.18     40.17 o 
   1  14   0     5663.21     6154.27    266.31 o 
   2  14   0       67.63       36.14     22.75 o 
   3  14   0     4257.34     4664.83    286.57 o 
   4  14   0        3.50        7.60     26.60 o 
   5  14   0     3364.69     3507.29    151.02 o 
   6  14   0       53.76       39.53     31.77 o 
   7  14   0     2851.60     3088.94    129.86 o 
   8  14   0        3.81      -56.68     45.78 o 
   9  14   0     1398.36     1472.79    107.01 o 
   1  15   0       33.56       98.21     32.20 o 
   2  15   0      110.61      133.10     39.13 o 
   3  15   0       66.71       73.56     36.60 o 
   4  15   0      100.73       65.67     30.73 o 
   5  15   0       10.24       25.01     30.00 o 
   6  15   0      112.69       65.45     43.10 o 
   7  15   0       25.90       61.17     48.15 o 
   8  15   0      198.76      194.61     56.93 o 
   0  16   0        2.67      154.10     52.98 o 
   1  16   0     3159.13     3107.90     87.78 o 
   2  16   0      360.47      554.47     66.14 o 
   3  16   0     4457.77     4662.20    114.84 o 
   4  16   0      679.40      589.43     47.70 o 
   5  16   0     1969.91     1945.27     63.17 o 
   6  16   0      558.59      580.56     54.72 o 
   7  16   0     2462.75     2710.04     99.10 o 
   1  17   0      576.44      451.88     87.79 o 
   2  17   0        6.23       75.62     42.97 o 
   3  17   0     2311.10     2093.11    150.47 o 
   4  17   0       23.05       11.78     35.88 o 
   5  17   0      181.42      110.12     65.80 o 
   6  17   0        7.48        6.48     45.16 o 
   7  17   0      236.78      168.68     63.72 o 
   0  18   0     6703.87     6565.56    211.94 o 
   1  18   0      123.06       12.32     46.40 o 
   2  18   0     5675.73     6052.33    142.02 o 
   3  18   0       63.94       82.10     47.90 o 
   4  18   0     3413.01     3294.00     84.77 o 
   5  18   0        8.09      -14.29     49.15 o 
   6  18   0     2028.43     2030.37    122.94 o 
   1  19   0        0.82      -74.55     49.70 o 
   2  19   0       11.46      -15.06     50.16 o 
   3  19   0       14.17       -0.37     51.56 o 
   4  19   0      272.14      256.47     48.55 o 
   5  19   0       17.87      -66.98     52.93 o 
   0  20   0       37.68      331.76     81.38 o 
   1  20   0      577.22      477.78     70.47 o 
   2  20   0        4.22       81.02     58.00 o 
   3  20   0      531.00      483.79     89.35 o 
   1  21   0       73.22       94.89     59.75 o 
 -12   1   1      972.34     1060.22     52.32 o 
 -11   1   1      283.98      266.09     33.03 o 
 -10   1   1     3030.84     2942.94     49.70 o 
  -9   1   1      133.64      129.16     17.15 o 
  -8   1   1     2709.55     2701.55     45.07 o 
  -7   1   1      310.03      314.04     15.28 o 
  -6   1   1     3533.43     3478.62     45.33 o 
  -5   1   1      662.89      686.69     15.96 o 
  -4   1   1      785.26      752.57     15.68 o 
  -3   1   1     1413.23     1350.49     20.89 o 
  -2   1   1      356.30      373.31      8.17 o 
  -1   1   1       33.45       28.04      3.19 o 
   1   1   1      105.67      113.66      4.18 o 
   2   1   1      180.68      177.26      7.34 o 
   3   1   1       42.31       44.41      5.49 o 
   4   1   1      318.09      290.38     11.46 o 
   5   1   1      158.26      175.53     10.19 o 
   6   1   1      253.88      268.02     13.01 o 
   7   1   1      186.58      214.20     14.49 o 
   8   1   1     1116.83     1145.48     26.28 o 
   9   1   1      135.15      110.00     17.75 o 
  10   1   1     2653.07     2663.71     59.07 o 
  11   1   1      218.54      243.77     30.46 o 
  12   1   1      606.66      612.55     57.43 o 
 -12   2   1     2479.50     2416.59     70.59 o 
 -11   2   1       86.79      140.55     28.09 o 
 -10   2   1     4016.61     4275.28     67.62 o 
  -9   2   1       70.82      155.24     25.39 o 
  -8   2   1     2161.17     2263.42     38.35 o 
  -7   2   1      124.47      131.68     13.84 o 
  -6   2   1    55456.70    56880.65    589.35 o 
  -5   2   1      254.33      253.38     14.82 o 
  -4   2   1    34436.30    33731.55    384.94 o 
  -3   2   1     2009.77     2072.65     42.17 o 
  -2   2   1   221827.52   230405.22   2571.18 o 
  -1   2   1     1210.03     1190.60     37.39 o 
   0   2   1    31846.04    33699.77    836.67 o 
   1   2   1      727.93      630.49     26.42 o 
   2   2   1    81656.17    85911.65    958.96 o 
   3   2   1       97.44      105.69      8.59 o 
   4   2   1     6147.04     5607.91     68.72 o 
   5   2   1      479.65      572.37     22.65 o 
   6   2   1    27804.13    29278.09    307.24 o 
   7   2   1      249.44      321.64     15.52 o 
   8   2   1    18876.15    20205.39    237.09 o 
   9   2   1      182.71      282.88     22.25 o 
  10   2   1     7051.57     7308.21    111.06 o 
  11   2   1      133.98      188.70     29.43 o 
  12   2   1     2153.37     2191.60     70.30 o 
 -11   3   1     1102.13     1216.91     48.76 o 
 -10   3   1      413.05      431.51     38.96 o 
  -9   3   1     1175.54     1219.34     50.98 o 
  -8   3   1      142.82      120.42     24.92 o 
  -7   3   1     2654.52     2692.53     43.87 o 
  -6   3   1      624.69      587.88     17.91 o 
  -5   3   1      957.69      933.68     21.56 o 
  -4   3   1       43.25       30.81      7.77 o 
  -3   3   1     7032.95     6951.97     91.95 o 
  -2   3   1     6908.09     6745.48     88.06 o 
  -1   3   1       69.70       87.77      6.73 o 
   0   3   1     1623.56     1562.74     36.88 o 
   1   3   1        6.13       -1.96      5.41 o 
   2   3   1       49.05       46.16      4.93 o 
   3   3   1     3337.38     3450.88     43.75 o 
   4   3   1      312.26      346.86     11.53 o 
   5   3   1      722.76      707.34     18.65 o 
   6   3   1      444.15      452.85     16.45 o 
   7   3   1      978.07     1023.45     28.56 o 
   8   3   1        1.84       -5.53     15.97 o 
   9   3   1      755.59      760.13     33.07 o 
  10   3   1      245.38      165.68     27.10 o 
  11   3   1      520.76      565.51     34.15 o 
 -11   4   1     4730.25     4888.54    122.09 o 
 -10   4   1       14.93        1.39     21.18 o 
  -9   4   1     3172.11     3197.95     53.75 o 
  -8   4   1      183.26      190.51     18.65 o 
  -7   4   1    30593.34    31209.97    357.75 o 
  -6   4   1       12.76        7.82     11.62 o 
  -5   4   1    27443.35    26335.14    336.55 o 
  -4   4   1      237.78      259.87     10.53 o 
  -3   4   1    61353.46    61846.06    775.60 o 
  -2   4   1       80.77       68.53     11.05 o 
  -1   4   1    10037.72     9667.53    141.48 o 
   0   4   1     2484.39     2545.85     69.91 o 
   1   4   1   131535.33   133293.39   2328.24 o 
   2   4   1      397.58      321.69     16.24 o 
   3   4   1   110352.42   111648.95   1396.64 o 
   4   4   1      398.29      414.92     14.93 o 
   5   4   1    19265.27    19226.66    221.67 o 
   6   4   1      317.15      302.89     15.25 o 
   7   4   1    35174.22    35079.61    401.05 o 
   8   4   1       16.24       -1.69     16.17 o 
   9   4   1     3919.17     3997.32     62.12 o 
  10   4   1       43.37       -0.26     24.63 o 
  11   4   1     4862.29     4947.75     99.33 o 
 -11   5   1      744.31      831.82     91.42 o 
 -10   5   1      130.42      117.72     65.80 o 
  -9   5   1      397.56      358.11     23.40 o 
  -8   5   1        6.19       19.48     16.02 o 
  -7   5   1     1513.32     1536.11     33.07 o 
  -6   5   1      168.29      145.78     13.26 o 
  -5   5   1     2972.36     2980.45     48.94 o 
  -4   5   1      344.06      368.51     17.39 o 
  -3   5   1      850.17      796.74     18.93 o 
  -2   5   1     6873.16     7295.25     95.80 o 
  -1   5   1      561.68      563.74     14.64 o 
   0   5   1      223.93      237.55      9.14 o 
   1   5   1     1458.71     1449.02     38.44 o 
   2   5   1     3602.08     3771.24     59.31 o 
   3   5   1        3.31        2.31      7.43 o 
   4   5   1       37.21       33.10      8.62 o 
   5   5   1       77.66       81.69     11.40 o 
   6   5   1       58.27       40.11     12.29 o 
   7   5   1      415.31      482.94     28.00 o 
   8   5   1      135.91      106.52     17.96 o 
   9   5   1       69.63       57.97     25.79 o 
  10   5   1        7.06      -31.64     24.88 o 
  11   5   1      400.14      410.68     49.67 o 
 -11   6   1      271.59      261.46     73.42 o 
 -10   6   1     2506.64     2378.38     82.63 o 
  -9   6   1      795.09      891.19     40.12 o 
  -8   6   1     1820.17     1790.33     61.35 o 
  -7   6   1     2695.39     2941.70    148.30 o 
  -6   6   1     9310.90     9831.58    165.46 o 
  -5   6   1     9141.34     9665.11    130.95 o 
  -4   6   1     1475.29     1426.28     28.41 o 
  -3   6   1    13614.79    14177.27    183.43 o 
  -2   6   1     3603.00     3386.21     54.35 o 
  -1   6   1     9131.32     9022.40    183.53 o 
   0   6   1    11143.93    11271.53    192.04 o 
   1   6   1     4145.79     4105.60     99.56 o 
   2   6   1      513.93      449.13     19.10 o 
   3   6   1     6463.93     6506.19    136.35 o 
   4   6   1    38635.96    39262.45    658.80 o 
   5   6   1     5018.73     5305.86     76.81 o 
   6   6   1     2309.35     2278.50     38.48 o 
   7   6   1     4509.50     4890.34     72.60 o 
   8   6   1      291.42      287.20     23.34 o 
   9   6   1     1731.85     1982.67    104.22 o 
  10   6   1      786.75      921.79     37.48 o 
  11   6   1      484.66      659.01     89.35 o 
 -11   7   1      954.51      953.31     64.16 o 
 -10   7   1      422.01      496.29     49.81 o 
  -9   7   1        7.98      -43.74     38.28 o 
  -8   7   1      563.11      591.38     33.06 o 
  -7   7   1     1652.38     1592.84     39.08 o 
  -6   7   1     1174.59     1151.79     87.52 o 
  -5   7   1      546.98      508.86     19.29 o 
  -4   7   1      143.93      140.85     16.34 o 
  -3   7   1     4321.05     4414.66     62.93 o 
  -2   7   1      124.37       91.49      8.88 o 
  -1   7   1      985.56      979.31     23.43 o 
   0   7   1       32.07       31.65      6.83 o 
   1   7   1     2483.05     2582.08    141.64 o 
   2   7   1       63.19       99.75     28.74 o 
   3   7   1     3739.56     3889.32     63.52 o 
   4   7   1      566.68      596.06     22.54 o 
   5   7   1      976.37      998.85     30.64 o 
   6   7   1      148.10      186.08     17.80 o 
   7   7   1     1689.64     1568.20     75.22 o 
   8   7   1      275.41      290.40     29.99 o 
   9   7   1       74.08       47.23     29.82 o 
  10   7   1      321.65      380.70     68.91 o 
  11   7   1      276.66      232.37     82.07 o 
 -11   8   1      883.15      920.36     79.30 o 
 -10   8   1      979.83     1255.14    133.67 o 
  -9   8   1      356.78      266.64     43.98 o 
  -8   8   1     1177.27     1354.80     74.78 o 
  -7   8   1     1175.09     1185.56     38.94 o 
  -6   8   1     6130.11     6273.97    108.37 o 
  -5   8   1     1112.36      959.70     30.94 o 
  -4   8   1     9048.55     9153.05    123.50 o 
  -3   8   1     2925.58     2791.02     43.71 o 
  -2   8   1     9316.20     9197.07    137.62 o 
  -1   8   1    12793.98    12346.34    235.96 o 
   0   8   1    21611.89    21768.91    273.68 o 
   1   8   1      821.34      776.87     20.54 o 
   2   8   1     5464.16     5544.24    109.08 o 
   3   8   1    19303.18    19534.22    284.57 o 
   4   8   1    12820.30    13287.37    174.83 o 
   5   8   1     1317.81     1331.27     39.15 o 
   6   8   1     6362.45     6824.58    200.55 o 
   7   8   1     1854.10     1940.69     95.34 o 
   8   8   1     1895.46     2169.93     58.32 o 
   9   8   1      791.15      764.14     39.93 o 
  10   8   1     1889.62     2358.94    114.28 o 
  11   8   1      754.24      800.31     90.73 o 
 -10   9   1     1648.03     1744.61     75.79 o 
  -9   9   1        0.09       13.49     38.54 o 
  -8   9   1      129.68      152.55     39.00 o 
  -7   9   1       20.38       -4.91     35.82 o 
  -6   9   1     1295.26     1241.71     59.21 o 
  -5   9   1       46.20       17.73     22.10 o 
  -4   9   1     1350.02     1368.39     38.15 o 
  -3   9   1        8.31       -7.49      9.85 o 
  -2   9   1      948.08     1001.84     47.18 o 
  -1   9   1       63.89       51.84      9.62 o 
   0   9   1       16.21       14.75      9.16 o 
   1   9   1        1.28       -6.82      9.49 o 
   2   9   1      854.65     1085.48     76.01 o 
   3   9   1       70.80       21.65     19.33 o 
   4   9   1     1800.82     1931.93     45.13 o 
   5   9   1      277.90      299.67     29.77 o 
   6   9   1     2195.95     2061.96     51.46 o 
   7   9   1      197.92      174.13     48.55 o 
   8   9   1        4.23      -33.83     26.04 o 
   9   9   1       25.86       39.02     40.99 o 
  10   9   1      631.26      833.74     60.45 o 
 -10  10   1     5785.56     5802.56    147.40 o 
  -9  10   1      213.98      145.29     44.19 o 
  -8  10   1     5138.11     5057.43    125.99 o 
  -7  10   1      283.74      259.00     30.11 o 
  -6  10   1     4660.93     4732.21     88.66 o 
  -5  10   1      384.56      370.09     41.03 o 
  -4  10   1    15943.42    15756.76    241.95 o 
  -3  10   1       36.93       85.86     20.45 o 
  -2  10   1     9353.01     8793.54    133.70 o 
  -1  10   1      171.79      144.91     22.94 o 
   0  10   1    51020.55    50090.97    623.67 o 
   1  10   1      449.51      464.97     26.47 o 
   2  10   1    17767.23    17179.46    312.45 o 
   3  10   1      185.92      173.49     22.89 o 
   4  10   1    12191.92    11516.27    180.97 o 
   5  10   1     1622.18     1762.82     47.91 o 
   6  10   1     7058.42     6718.64    161.95 o 
   7  10   1      466.88      477.19     32.62 o 
   8  10   1     1595.74     1586.72     53.41 o 
   9  10   1      113.43      124.77     45.81 o 
  10  10   1     4370.29     4492.88    125.25 o 
 -10  11   1        6.37       76.72     56.79 o 
  -9  11   1      212.22      265.26     50.54 o 
  -8  11   1      150.39      279.41     46.44 o 
  -7  11   1       95.24       46.35     34.89 o 
  -6  11   1       68.30       92.51     26.93 o 
  -5  11   1      798.74      778.71     32.28 o 
  -4  11   1       30.08       48.18     28.07 o 
  -3  11   1     2044.55     1945.84    126.40 o 
  -2  11   1        0.34        2.48     22.16 o 
  -1  11   1     7607.98     7162.95     97.24 o 
   0  11   1       60.58       70.30     12.87 o 
   1  11   1       29.61       11.17     15.66 o 
   2  11   1       19.82       17.40     20.11 o 
   3  11   1     2261.54     2378.76     63.17 o 
   4  11   1       42.65       61.58     20.89 o 
   5  11   1      739.72      730.72     40.65 o 
   6  11   1       12.36        4.98     25.93 o 
   7  11   1       21.69       12.89     27.45 o 
   8  11   1        0.02       71.74     41.64 o 
   9  11   1       18.05       31.74     43.65 o 
  10  11   1        0.15       42.26     50.82 o 
  -9  12   1     1666.97     1828.23     79.60 o 
  -8  12   1     1018.39      960.64     58.27 o 
  -7  12   1     4674.88     4804.80    198.09 o 
  -6  12   1     1305.15     1333.89     69.72 o 
  -5  12   1     5439.50     5269.64     97.00 o 
  -4  12   1     5866.59     5891.17    201.07 o 
  -3  12   1     6241.39     6192.24    126.60 o 
  -2  12   1     3718.37     3673.84     68.89 o 
  -1  12   1    10276.66     9935.26    154.27 o 
   0  12   1     5388.59     5455.09     90.96 o 
   1  12   1     7818.37     7492.26    213.77 o 
   2  12   1     2856.62     2974.20    198.43 o 
   3  12   1     5450.60     5599.14    118.39 o 
   4  12   1     3576.89     3672.85     74.11 o 
   5  12   1     3986.80     3876.40     77.34 o 
   6  12   1     3245.10     3322.47     74.00 o 
   7  12   1     2314.13     2304.73     62.39 o 
   8  12   1      966.64     1191.21     61.57 o 
   9  12   1     2003.22     2200.53    168.30 o 
  -9  13   1       15.04      115.97     54.18 o 
  -8  13   1        8.70      -58.69     42.83 o 
  -7  13   1        4.15      248.57     76.88 o 
  -6  13   1      403.12      416.50     54.02 o 
  -5  13   1       19.50       20.48     26.35 o 
  -4  13   1      127.14       57.03     25.36 o 
  -3  13   1        8.71       56.23     27.15 o 
  -2  13   1      902.16      879.11     30.98 o 
  -1  13   1        0.02       11.43     26.94 o 
   0  13   1      345.85      390.61     32.07 o 
   1  13   1        1.86       -2.11     19.54 o 
   2  13   1     1877.59     1950.13     58.20 o 
   3  13   1        2.06       29.40     27.66 o 
   4  13   1        0.47      -35.37     23.58 o 
   5  13   1       37.10       52.06     26.79 o 
   6  13   1     1626.43     1566.39     49.73 o 
   7  13   1       21.10      115.85     33.84 o 
   8  13   1       34.12        6.43     43.71 o 
   9  13   1        0.08       93.22     50.93 o 
  -9  14   1     1630.09     1762.96    128.82 o 
  -8  14   1        2.05      -44.94     46.40 o 
  -7  14   1     4411.30     4355.57    119.09 o 
  -6  14   1        9.65       19.04     56.62 o 
  -5  14   1     4314.53     4459.55    128.02 o 
  -4  14   1       75.23       33.56     30.36 o 
  -3  14   1     6532.57     6621.88    134.41 o 
  -2  14   1       25.47       19.75     27.34 o 
  -1  14   1     8938.31     9208.33    183.28 o 
   0  14   1      130.40       64.54     29.75 o 
   1  14   1     7187.39     6983.91    145.45 o 
   2  14   1      158.43      137.13     24.16 o 
   3  14   1    12607.94    12497.84    238.74 o 
   4  14   1      213.55      161.17     27.84 o 
   5  14   1     5940.88     6245.56    114.92 o 
   6  14   1        4.83      -14.74     31.95 o 
   7  14   1     5286.97     5315.97    135.24 o 
   8  14   1        0.97      -41.16     48.27 o 
   9  14   1     2283.78     2509.94    135.92 o 
  -8  15   1        8.47       -3.04     53.63 o 
  -7  15   1      742.23      805.16    110.30 o 
  -6  15   1        6.31       -4.29     42.84 o 
  -5  15   1      508.25      500.33     38.44 o 
  -4  15   1       21.55      -23.94     26.24 o 
  -3  15   1        6.74       46.84     34.22 o 
  -2  15   1       24.56       -7.54     31.52 o 
  -1  15   1      998.57      927.37     46.27 o 
   0  15   1        4.04      -18.44     31.09 o 
   1  15   1     2006.04     2009.54     67.70 o 
   2  15   1       14.52      -24.66     32.30 o 
   3  15   1      165.83      242.06     44.50 o 
   4  15   1       15.92      -18.98     27.56 o 
   5  15   1       22.71       38.62     31.04 o 
   6  15   1       11.09      -19.68     34.36 o 
   7  15   1      407.70      463.45     52.01 o 
   8  15   1        0.64      -21.57     53.04 o 
  -7  16   1     1207.93     1215.61     70.15 o 
  -6  16   1     1257.33     1225.60    141.12 o 
  -5  16   1     1443.42     1473.96    116.88 o 
  -4  16   1     2175.48     2087.52     63.38 o 
  -3  16   1     2470.77     2767.10     85.70 o 
  -2  16   1     2053.84     1921.50    116.01 o 
  -1  16   1     2273.67     2257.13     75.40 o 
   0  16   1     3556.31     3543.88    150.99 o 
   1  16   1      413.36      481.52     45.54 o 
   2  16   1     3399.31     3279.92    173.67 o 
   3  16   1     1508.43     1820.85     70.72 o 
   4  16   1     1560.96     1410.09     61.31 o 
   5  16   1      745.68      729.65     43.58 o 
   6  16   1     1457.50     1444.07     69.40 o 
   7  16   1     1050.74     1228.68     69.53 o 
  -7  17   1       30.53       12.46     56.69 o 
  -6  17   1      351.76      321.37     68.57 o 
  -5  17   1        0.11       28.74     64.07 o 
  -4  17   1        0.81       -7.66     31.47 o 
  -3  17   1      137.58      286.77     44.98 o 
  -2  17   1      151.11      213.75     45.19 o 
  -1  17   1       18.55       14.69     39.05 o 
   0  17   1       88.23       98.08     42.20 o 
   1  17   1        0.75      -33.07     39.42 o 
   2  17   1      406.62      347.52     53.50 o 
   3  17   1       19.42       40.14     69.78 o 
   4  17   1      231.90      290.25     39.98 o 
   5  17   1       12.96      -31.33     45.64 o 
   6  17   1       81.57       83.69     60.08 o 
   7  17   1       34.16       25.41     50.86 o 
  -6  18   1      421.63      633.04     89.00 o 
  -5  18   1       23.64       -9.49     50.30 o 
  -4  18   1      453.35      690.49     57.40 o 
  -3  18   1       94.98      111.44     48.84 o 
  -2  18   1       82.29      267.69     64.07 o 
  -1  18   1      136.30       73.87     47.30 o 
   0  18   1     1480.90     2182.98     84.26 o 
   1  18   1      297.64      263.57     50.76 o 
   2  18   1     3132.83     3623.79    105.87 o 
   3  18   1      405.65      345.19     50.32 o 
   4  18   1     1396.52     1750.22     61.25 o 
   5  18   1       50.69        2.08     69.26 o 
   6  18   1      598.85      800.31     86.23 o 
  -5  19   1       18.72      -26.93     54.23 o 
  -4  19   1      106.77      112.54     48.58 o 
  -3  19   1       97.41       40.52     72.72 o 
  -2  19   1      237.85      234.75     53.36 o 
  -1  19   1      260.37      251.61     52.40 o 
   0  19   1       35.12       43.47     71.51 o 
   1  19   1      168.21       78.06     50.20 o 
   2  19   1        4.23       53.07     49.46 o 
   3  19   1       36.01      -39.75     51.46 o 
   4  19   1       60.01      141.08     52.64 o 
   5  19   1      113.37       92.10     51.42 o 
  -3  20   1       18.14      100.08     81.03 o 
  -2  20   1     1187.65     1111.91     71.87 o 
  -1  20   1      116.12       82.62     56.89 o 
   0  20   1     2621.13     2674.17    100.53 o 
   1  20   1       32.43       50.53     53.96 o 
   2  20   1     1371.66     1447.01     74.69 o 
   3  20   1       69.66      111.32     56.20 o 
  -1  21   1        8.02      -10.41     58.73 o 
   0  21   1      597.77      490.90     65.26 o 
   1  21   1       36.24        6.02     64.03 o 
 -12   0   2     3879.17     3836.69    163.45 o 
 -11   0   2        4.65      -23.37     39.47 o 
 -10   0   2    11595.93    11870.80    194.06 o 
  -9   0   2       37.80       24.24     24.57 o 
  -8   0   2    40297.55    40269.68    597.34 o 
  -7   0   2       31.84       11.96     17.21 o 
  -6   0   2    26519.27    26427.34    407.62 o 
  -5   0   2       26.25        8.40     11.38 o 
  -4   0   2    25057.74    23066.99    341.12 o 
  -3   0   2      263.51      246.72     13.43 o 
  -2   0   2     1592.96     1992.41     41.60 o 
  -1   0   2        0.08       -5.45      3.64 o 
   1   0   2       70.45       -8.79      5.86 o 
   2   0   2   108234.77   114258.40   1662.94 o 
   3   0   2      612.80      556.68     18.84 o 
   4   0   2   164413.11   174052.92   2527.08 o 
   5   0   2      258.61      200.96     17.36 o 
   6   0   2    32312.05    32984.94    487.96 o 
   7   0   2        7.83      -20.14     16.71 o 
   8   0   2     4481.67     4587.78     84.44 o 
   9   0   2        6.69      -27.66     26.68 o 
  10   0   2    31267.98    30978.86    564.79 o 
  11   0   2        0.25      -46.17     37.16 o 
  12   0   2     4475.53     4808.59    240.51 o 
 -12   1   2      762.14      814.51     64.62 o 
 -11   1   2      294.88      268.99     35.86 o 
 -10   1   2     2106.57     2170.06     73.18 o 
  -9   1   2      148.84      144.07     17.54 o 
  -8   1   2     4417.64     4417.25     59.58 o 
  -7   1   2      131.88       99.03     13.12 o 
  -6   1   2     3343.96     3200.00     42.37 o 
  -5   1   2      809.22      767.90     18.92 o 
  -4   1   2     1022.55      914.92     16.66 o 
  -3   1   2     1000.53      953.83     15.20 o 
  -2   1   2      266.42      279.53      6.56 o 
  -1   1   2      828.36      810.86     14.79 o 
   0   1   2      598.48      611.96     22.68 o 
   1   1   2        0.27        4.38      3.06 o 
   2   1   2      462.81      466.62     10.14 o 
   3   1   2       39.16       35.29      5.44 o 
   4   1   2      220.40      197.17      9.68 o 
   5   1   2        2.55       -5.69      8.37 o 
   6   1   2       21.65       22.03     10.92 o 
   7   1   2        2.93       -5.84     12.43 o 
   8   1   2      450.47      436.62     27.62 o 
   9   1   2        4.11      -25.50     18.35 o 
  10   1   2     1119.62     1213.83     39.16 o 
  11   1   2       17.84        7.57     28.92 o 
  12   1   2      323.41      321.13     37.67 o 
 -12   2   2       39.65       83.79     37.68 o 
 -11   2   2     2786.45     2888.56     73.20 o 
 -10   2   2       42.85       94.43     22.84 o 
  -9   2   2     7658.44     7584.25     99.84 o 
  -8   2   2       79.03       95.81     16.11 o 
  -7   2   2     4799.89     4430.69     56.65 o 
  -6   2   2      753.50      925.26     47.21 o 
  -5   2   2    27111.32    26883.50    281.46 o 
  -4   2   2      768.69      754.46     23.26 o 
  -3   2   2    24325.99    23909.42    270.24 o 
  -2   2   2     3673.46     3659.21     94.24 o 
  -1   2   2   100622.46   102175.66   1480.38 o 
   0   2   2      955.85      955.77     20.31 o 
   1   2   2   138046.27   134645.33   2354.20 o 
   2   2   2      139.30      142.25      9.10 o 
   3   2   2     6329.72     7368.90     91.61 o 
   4   2   2      608.58      578.11     14.88 o 
   5   2   2    34211.55    35106.72    365.39 o 
   6   2   2       71.43      110.79     13.83 o 
   7   2   2     4430.89     4467.81     56.77 o 
   8   2   2      238.15      327.79     27.55 o 
   9   2   2     8132.01     7704.86    101.60 o 
  10   2   2       54.69      130.47     27.17 o 
  11   2   2     4657.83     4674.12    122.26 o 
 -11   3   2      891.53      991.20     53.78 o 
 -10   3   2     1768.92     1760.25     42.28 o 
  -9   3   2      646.40      595.38     29.17 o 
  -8   3   2     2361.94     2346.37     66.09 o 
  -7   3   2     1951.82     2063.71     37.56 o 
  -6   3   2     1095.24     1092.41     25.40 o 
  -5   3   2     1783.55     1751.00     29.16 o 
  -4   3   2      499.74      464.11     16.06 o 
  -3   3   2     1331.08     1285.33     25.92 o 
  -2   3   2     3292.07     3329.27     45.72 o 
  -1   3   2       79.20       90.23      4.75 o 
   0   3   2     7741.77     7662.44    137.36 o 
   1   3   2      939.21      890.99     37.57 o 
   2   3   2      527.84      528.23     16.69 o 
   3   3   2       36.41       40.37      6.61 o 
   4   3   2       42.98       41.59      8.13 o 
   5   3   2      425.40      420.28     15.88 o 
   6   3   2     1259.35     1323.43     33.09 o 
   7   3   2      402.63      402.03     18.59 o 
   8   3   2       68.76       80.81     18.40 o 
   9   3   2      733.73      758.67     30.57 o 
  10   3   2      951.58      889.16     35.34 o 
  11   3   2      294.51      349.01     37.19 o 
 -11   4   2      448.91      662.85     45.12 o 
 -10   4   2      250.18      295.64     37.66 o 
  -9   4   2      107.49      119.69     24.40 o 
  -8   4   2     5229.11     5340.06     83.12 o 
  -7   4   2     1684.81     1923.77     68.78 o 
  -6   4   2     3708.79     3927.39     54.42 o 
  -5   4   2     4210.40     4361.50     62.63 o 
  -4   4   2    14297.17    14892.74    192.63 o 
  -3   4   2     2107.87     2129.75     33.61 o 
  -2   4   2    18585.60    19894.51    252.57 o 
  -1   4   2     4708.18     4703.65     77.17 o 
   0   4   2     2165.65     2478.25     39.65 o 
   1   4   2     1923.93     1900.05    127.61 o 
   2   4   2    28146.17    32025.63    425.05 o 
   3   4   2     8134.04     8197.81     97.01 o 
   4   4   2      937.18      929.36     32.74 o 
   5   4   2     5456.33     5810.68     73.75 o 
   6   4   2     6796.30     7252.41     90.85 o 
   7   4   2     2612.67     2876.93     49.19 o 
   8   4   2      372.39      260.42     20.02 o 
   9   4   2      368.85      475.75     24.61 o 
  10   4   2     1455.87     1425.54     83.97 o 
  11   4   2      186.46      242.99     35.85 o 
 -11   5   2     3828.34     3881.82    112.27 o 
 -10   5   2       80.51       31.43     40.38 o 
  -9   5   2     2450.58     2427.76     76.13 o 
  -8   5   2        0.33       -3.94     18.98 o 
  -7   5   2     6759.78     6703.75     97.83 o 
  -6   5   2       71.66       68.43     14.72 o 
  -5   5   2    13946.10    14250.32    186.71 o 
  -4   5   2       11.63       13.23      9.04 o 
  -3   5   2     6172.19     6126.06    101.17 o 
  -2   5   2      962.30     1011.15     27.64 o 
  -1   5   2    10689.61    10668.72    155.68 o 
   0   5   2       13.15        1.18      5.39 o 
   1   5   2     2253.73     2332.04     75.49 o 
   2   5   2        5.89      -13.12      9.56 o 
   3   5   2      193.22      238.23      9.60 o 
   4   5   2      120.83      129.33      9.90 o 
   5   5   2       14.20       -0.51     10.82 o 
   6   5   2        0.21      -10.22     12.04 o 
   7   5   2     1276.48     1469.77     45.12 o 
   8   5   2      282.34      268.50     19.91 o 
   9   5   2      288.09      367.24     34.79 o 
  10   5   2       65.99       41.14     30.06 o 
  11   5   2     1178.93     1229.71     65.42 o 
 -11   6   2     2472.26     2532.57    278.08 o 
 -10   6   2      291.56      331.41     47.38 o 
  -9   6   2     4513.35     4789.39    119.25 o 
  -8   6   2      390.53      415.28     24.54 o 
  -7   6   2    17077.34    16227.01    215.28 o 
  -6   6   2      640.74      691.57     28.19 o 
  -5   6   2    41507.54    41456.20    525.88 o 
  -4   6   2      206.81      218.14     22.14 o 
  -3   6   2    63778.84    65678.68    823.97 o 
  -2   6   2     2826.89     2916.81     56.43 o 
  -1   6   2    53851.84    54050.18    772.35 o 
   0   6   2      692.07      708.57     16.94 o 
   1   6   2    13996.89    13261.89    429.42 o 
   2   6   2      297.44      312.78     29.61 o 
   3   6   2     7680.78     6533.13    100.42 o 
   4   6   2     1106.82     1152.39     63.58 o 
   5   6   2    17637.87    18209.15    211.10 o 
   6   6   2      973.93     1005.52     32.23 o 
   7   6   2    20006.97    20065.92    279.06 o 
   8   6   2      288.66      307.79     58.03 o 
   9   6   2    11053.31    11085.35    183.28 o 
  10   6   2      206.61      171.01     31.23 o 
  11   6   2     3653.97     3505.06    102.62 o 
 -11   7   2      158.07      153.12     52.89 o 
 -10   7   2     1362.49     1415.77    103.72 o 
  -9   7   2        0.80      -54.80     36.72 o 
  -8   7   2     1905.48     1934.33     53.65 o 
  -7   7   2      294.58      317.40     21.75 o 
  -6   7   2     7721.07     7604.46    107.00 o 
  -5   7   2       26.17        9.34     12.74 o 
  -4   7   2     3604.99     3627.15     78.13 o 
  -3   7   2      148.71      172.08     10.86 o 
  -2   7   2       63.79       64.08      9.20 o 
  -1   7   2      289.48      309.04     12.33 o 
   0   7   2     1120.54     1084.35     20.43 o 
   1   7   2      264.19      284.25     15.78 o 
   2   7   2     4219.93     4326.34     86.93 o 
   3   7   2      342.26      344.93     14.41 o 
   4   7   2      223.00      245.60     18.89 o 
   5   7   2       44.28       46.42     13.95 o 
   6   7   2       17.78        8.27     18.85 o 
   7   7   2       56.13       47.11     22.95 o 
   8   7   2     1442.52     1460.98     78.70 o 
   9   7   2        2.66      -35.55     28.78 o 
  10   7   2      984.44     1099.31     60.35 o 
  11   7   2       21.18       -8.66     75.84 o 
 -11   8   2      332.18      340.19     58.48 o 
 -10   8   2     2032.42     2071.75     82.43 o 
  -9   8   2      349.13      311.23     47.44 o 
  -8   8   2     1627.18     1697.54    134.37 o 
  -7   8   2      563.71      548.44     39.77 o 
  -6   8   2    10524.41    10454.06    167.41 o 
  -5   8   2      835.37      893.47     24.82 o 
  -4   8   2    23390.68    22727.86    291.60 o 
  -3   8   2     2519.36     2603.50     41.79 o 
  -2   8   2    38536.05    38579.38    554.28 o 
  -1   8   2     3451.16     3505.44     50.25 o 
   0   8   2    73945.44    73149.26    905.70 o 
   1   8   2     1058.54      967.20     45.89 o 
   2   8   2    37060.32    38535.84   1151.28 o 
   3   8   2     5143.21     4979.83    159.82 o 
   4   8   2    42261.76    42506.06    943.70 o 
   5   8   2      404.09      437.27     29.33 o 
   6   8   2    18192.15    18596.47    409.02 o 
   7   8   2     1912.16     1833.03    133.39 o 
   8   8   2     7758.63     7462.17    130.19 o 
   9   8   2      145.38      164.44     32.85 o 
  10   8   2     6752.07     7005.71    229.60 o 
  11   8   2       78.28      117.05     80.69 o 
 -10   9   2      140.32      198.97     53.50 o 
  -9   9   2       85.65       52.51     39.52 o 
  -8   9   2       22.91       74.56     37.76 o 
  -7   9   2     1036.59     1054.70     59.29 o 
  -6   9   2        5.85        9.00     20.77 o 
  -5   9   2       49.04       16.87     18.74 o 
  -4   9   2       71.33       98.64     13.11 o 
  -3   9   2      555.07      602.27     17.78 o 
  -2   9   2       30.20       21.94     10.70 o 
  -1   9   2      228.92      276.45     13.78 o 
   0   9   2        0.05        9.27      9.00 o 
   1   9   2      207.27      233.91     15.41 o 
   2   9   2       73.82      110.61     18.14 o 
   3   9   2      748.53      712.21     30.72 o 
   4   9   2       74.39      124.59     19.19 o 
   5   9   2        1.71      -28.28     18.85 o 
   6   9   2       24.67       22.08     21.81 o 
   7   9   2      319.66      296.07     36.81 o 
   8   9   2        8.31       20.54     27.99 o 
   9   9   2       14.03        3.15     32.18 o 
  10   9   2       33.87      153.59    115.49 o 
 -10  10   2     2272.63     2510.49     98.84 o 
  -9  10   2      154.63      162.02     44.05 o 
  -8  10   2     3195.51     3464.33     99.90 o 
  -7  10   2      252.00      207.78    118.09 o 
  -6  10   2     2306.80     2356.48     94.90 o 
  -5  10   2     1521.31     1591.76     45.09 o 
  -4  10   2     7633.14     7488.73    123.38 o 
  -3  10   2      169.87      188.20     18.96 o 
  -2  10   2     5511.84     5432.67    137.98 o 
  -1  10   2     4499.46     4206.65     60.64 o 
   0  10   2    26489.36    27038.04    339.51 o 
   1  10   2     3121.26     3052.23     52.93 o 
   2  10   2     8804.72     9081.17    173.24 o 
   3  10   2     2585.17     2395.59     91.94 o 
   4  10   2     9194.14     9141.27    147.57 o 
   5  10   2     9812.39     9385.70    152.78 o 
   6  10   2     4662.92     4926.68    189.25 o 
   7  10   2     1201.86     1293.73     44.00 o 
   8  10   2     1029.37     1187.18     95.43 o 
   9  10   2      422.35      369.90     73.76 o 
  10  10   2     2425.76     2762.67    100.22 o 
 -10  11   2      775.94      720.33     66.06 o 
  -9  11   2       16.70       56.56     45.01 o 
  -8  11   2     5867.17     5520.82    134.22 o 
  -7  11   2        3.71      -52.65     35.10 o 
  -6  11   2     5748.86     5615.15    101.97 o 
  -5  11   2        9.58       17.11     22.56 o 
  -4  11   2     3040.94     3084.01     63.00 o 
  -3  11   2       43.87       48.33     22.27 o 
  -2  11   2      109.11       73.50     17.49 o 
  -1  11   2      279.01      358.50     18.54 o 
   0  11   2     1150.22     1192.07     27.81 o 
   1  11   2        8.67       15.15     18.98 o 
   2  11   2     2934.82     3188.65     75.85 o 
   3  11   2      192.72      180.75     25.45 o 
   4  11   2     2198.99     2221.07     61.35 o 
   5  11   2      384.16      365.47     27.91 o 
   6  11   2        1.38      -20.46     26.52 o 
   7  11   2       17.09       -1.32     26.56 o 
   8  11   2      757.05      766.71     67.01 o 
   9  11   2        2.18      -20.53     45.60 o 
  10  11   2     1645.13     1512.65     75.76 o 
  -9  12   2      943.31      925.77     64.48 o 
  -8  12   2      550.90      491.30     50.19 o 
  -7  12   2     3149.69     3250.39     96.11 o 
  -6  12   2     1258.28     1149.03     73.76 o 
  -5  12   2     3071.07     3151.55    102.57 o 
  -4  12   2     5804.74     5461.34    141.50 o 
  -3  12   2     3900.37     3822.14     86.56 o 
  -2  12   2     2646.39     2528.00     54.93 o 
  -1  12   2     6305.86     6343.47    104.18 o 
   0  12   2     7642.50     7270.29    116.68 o 
   1  12   2     6902.43     6905.42    112.63 o 
   2  12   2      629.91      566.92     31.63 o 
   3  12   2     7551.58     7829.38    156.34 o 
   4  12   2     3370.52     3376.52     84.23 o 
   5  12   2     3220.12     3250.38     70.58 o 
   6  12   2     4279.75     4262.01     85.26 o 
   7  12   2     1651.03     1795.74     74.00 o 
   8  12   2      997.88     1080.30     48.07 o 
   9  12   2     1325.96     1424.39     70.76 o 
  -9  13   2     1191.64     1135.64     87.10 o 
  -8  13   2        0.45      -13.07     42.97 o 
  -7  13   2     4847.22     4925.20    124.08 o 
  -6  13   2        2.77      -44.33     33.75 o 
  -5  13   2      344.46      337.41     28.85 o 
  -4  13   2        3.80      -27.80     24.06 o 
  -3  13   2     1869.62     2035.86    126.40 o 
  -2  13   2        0.29       -4.92     20.88 o 
  -1  13   2       98.66      122.12     27.73 o 
   0  13   2        6.44       27.01     25.81 o 
   1  13   2        1.25       30.15     20.09 o 
   2  13   2        5.29      -18.81     25.09 o 
   3  13   2      424.86      538.46     46.40 o 
   4  13   2        0.61      -50.65     33.76 o 
   5  13   2        3.70       14.63     27.34 o 
   6  13   2        4.21       11.03     27.78 o 
   7  13   2       29.84       63.78     33.05 o 
   8  13   2       36.18      -65.17     45.66 o 
   9  13   2      443.38      379.21     58.75 o 
  -9  14   2      852.69      998.34    118.61 o 
  -8  14   2        1.60       10.49     43.77 o 
  -7  14   2     3306.69     3499.86    281.02 o 
  -6  14   2       39.29       14.85     43.81 o 
  -5  14   2     2583.73     2778.61     94.19 o 
  -4  14   2      122.27       97.71     26.28 o 
  -3  14   2     4903.23     4917.97    168.36 o 
  -2  14   2       37.45      -39.30     26.39 o 
  -1  14   2     5590.48     5757.02    140.77 o 
   0  14   2        7.88       -9.08     28.75 o 
   1  14   2     4567.93     4643.84    106.52 o 
   2  14   2        1.38      -35.63     23.75 o 
   3  14   2    16309.02    16821.66    314.52 o 
   4  14   2      131.96       66.04     88.65 o 
   5  14   2     5622.49     5873.42    109.64 o 
   6  14   2       28.59        7.24     31.09 o 
   7  14   2     4656.70     5136.79    128.09 o 
   8  14   2       16.07      -73.17     49.07 o 
  -8  15   2      116.97       41.21     53.10 o 
  -7  15   2        9.87       14.04     48.57 o 
  -6  15   2      113.24      129.12     44.56 o 
  -5  15   2        0.54        5.06     38.32 o 
  -4  15   2        0.35      -31.71     28.83 o 
  -3  15   2        0.09       50.15     33.68 o 
  -2  15   2      252.93      190.71     35.03 o 
  -1  15   2       32.67      143.52     33.80 o 
   0  15   2     1791.77     1651.11     62.42 o 
   1  15   2        1.36       22.45     31.83 o 
   2  15   2      529.01      533.74     51.25 o 
   3  15   2        3.02       -2.57     32.82 o 
   4  15   2      433.12      440.17     41.72 o 
   5  15   2        3.47       17.96     31.94 o 
   6  15   2      186.88      128.21     34.47 o 
   7  15   2       16.33       71.78     45.77 o 
   8  15   2      226.70      154.89     74.80 o 
  -7  16   2     1987.89     2042.33    115.84 o 
  -6  16   2      306.53      337.03     50.69 o 
  -5  16   2     2047.40     1958.32     74.81 o 
  -4  16   2      570.93      698.41     41.60 o 
  -3  16   2     4026.26     3790.97    220.42 o 
  -2  16   2     1117.17     1092.44     52.36 o 
  -1  16   2     4687.35     4701.74    112.96 o 
   0  16   2     5096.71     5187.16    155.66 o 
   1  16   2     3020.23     2999.10     86.44 o 
   2  16   2     3134.99     3313.01     91.70 o 
   3  16   2     5482.18     5709.95    159.65 o 
   4  16   2      589.16      567.44     48.58 o 
   5  16   2     1068.52     1145.37     78.98 o 
   6  16   2      385.62      408.64     43.04 o 
   7  16   2     2225.69     2346.09     90.52 o 
  -7  17   2      447.40      423.89     60.46 o 
  -6  17   2       73.43      168.65     64.76 o 
  -5  17   2      212.53      147.85     59.91 o 
  -4  17   2       38.81      -18.65     43.42 o 
  -3  17   2      742.35      695.14     52.04 o 
  -2  17   2        2.50       -4.45     41.21 o 
  -1  17   2      285.46      213.64     44.55 o 
   0  17   2       51.64       22.31     41.50 o 
   1  17   2      935.86     1025.31     93.16 o 
   2  17   2        4.56       32.42     40.74 o 
   3  17   2       96.79       -3.50     42.42 o 
   4  17   2        2.53       70.30     62.68 o 
   5  17   2      182.81      125.34     54.72 o 
   6  17   2        2.56       38.27     50.18 o 
   7  17   2        1.36      -35.78     53.60 o 
  -6  18   2     1822.21     1913.02     85.46 o 
  -5  18   2       33.57      -56.23     50.33 o 
  -4  18   2     2563.26     2399.08    108.57 o 
  -3  18   2       11.59      -10.78     47.00 o 
  -2  18   2     2163.78     2107.14     96.27 o 
  -1  18   2        0.96      -48.10     43.67 o 
   0  18   2     6351.48     6358.52    147.66 o 
   1  18   2      188.28      111.76     47.55 o 
   2  18   2     4880.55     5105.70    127.33 o 
   3  18   2      262.63      129.52     49.09 o 
   4  18   2     3149.33     3090.05     98.80 o 
   5  18   2      120.19       69.61     69.61 o 
   6  18   2     2203.96     2203.87    136.10 o 
  -5  19   2        9.91       11.64     54.30 o 
  -4  19   2      617.55      479.09     59.18 o 
  -3  19   2        1.57      -28.40     72.72 o 
  -2  19   2     1345.60     1328.74     67.81 o 
  -1  19   2        3.75      -45.67     49.87 o 
   0  19   2      156.49      159.51     49.55 o 
   1  19   2       13.47      -44.72     48.31 o 
   2  19   2       51.68       85.67     52.51 o 
   3  19   2       12.85       27.64     50.19 o 
   4  19   2      242.38      173.26     43.17 o 
   5  19   2        1.52      -37.68     52.89 o 
  -3  20   2      678.90      545.82     62.37 o 
  -2  20   2      435.57      575.90     91.08 o 
  -1  20   2      450.12      367.71     58.52 o 
   0  20   2     1607.20     1839.16     79.46 o 
   1  20   2      494.34      373.37     64.76 o 
   2  20   2      523.65      633.74     65.13 o 
   3  20   2      563.29      480.35     62.07 o 
  -1  21   2      255.14      211.66     69.43 o 
   0  21   2        0.80       67.25     59.58 o 
 -12   1   3     1122.94     1055.22     83.11 o 
 -11   1   3      427.55      432.72     29.41 o 
 -10   1   3     3176.36     3080.77     75.83 o 
  -9   1   3      168.65      150.91     17.37 o 
  -8   1   3     6798.67     6759.66     82.44 o 
  -7   1   3      394.86      406.58     16.27 o 
  -6   1   3     4753.64     4591.41     58.52 o 
  -5   1   3      762.99      755.99     17.24 o 
  -4   1   3     2959.38     2776.07     34.75 o 
  -3   1   3      132.00      129.80      6.24 o 
  -2   1   3     1636.46     1693.01     25.70 o 
  -1   1   3     1019.36      979.67     17.95 o 
   0   1   3     3924.14     3904.48     57.78 o 
   1   1   3       46.14       67.91      4.51 o 
   2   1   3     1049.46     1058.38     16.10 o 
   3   1   3      545.87      579.15     11.73 o 
   4   1   3      237.65      258.48     10.63 o 
   5   1   3      142.84      173.19     10.38 o 
   6   1   3       81.64       90.76     11.64 o 
   7   1   3      135.82      140.60     13.64 o 
   8   1   3      238.64      207.37     16.79 o 
   9   1   3      161.30      138.43     22.32 o 
  10   1   3     1171.44     1171.08     38.84 o 
  11   1   3       87.43       68.44     30.10 o 
 -12   2   3     1984.43     1825.22     80.21 o 
 -11   2   3       51.60       62.79     30.28 o 
 -10   2   3     6415.93     6041.75     94.21 o 
  -9   2   3      134.38      219.34     19.46 o 
  -8   2   3     6886.41     6934.38     83.29 o 
  -7   2   3      461.52      535.86     17.87 o 
  -6   2   3    39846.88    39470.71    411.37 o 
  -5   2   3      645.18      709.64     16.79 o 
  -4   2   3    32082.44    30758.46    351.55 o 
  -3   2   3       96.64       95.34      6.94 o 
  -2   2   3   127456.58   133787.94   1673.67 o 
  -1   2   3     1515.67     1454.96     55.06 o 
   0   2   3   120495.18   123088.46   1756.92 o 
   1   2   3     1712.73     1596.96     51.38 o 
   2   2   3   131675.30   137029.66   1529.06 o 
   3   2   3     1250.69     1198.73     35.10 o 
   4   2   3    65840.15    68258.13    765.11 o 
   5   2   3      678.91      768.06     39.97 o 
   6   2   3    10888.05    10032.08    121.15 o 
   7   2   3       96.56      108.99     15.10 o 
   8   2   3    14066.46    13179.44    159.55 o 
   9   2   3      206.30      244.48     31.34 o 
  10   2   3     5050.85     4875.86    117.41 o 
  11   2   3      117.42      214.01     31.03 o 
 -11   3   3     2701.37     2786.60     88.64 o 
 -10   3   3      717.24      662.73     32.45 o 
  -9   3   3      783.89      761.08     30.27 o 
  -8   3   3     1408.39     1388.49     33.49 o 
  -7   3   3     5773.03     5820.52     76.89 o 
  -6   3   3      507.38      472.70     18.60 o 
  -5   3   3     5503.10     5560.02     70.14 o 
  -4   3   3      502.67      445.49     13.60 o 
  -3   3   3     2904.78     2888.51     41.92 o 
  -2   3   3      200.25      222.84     10.15 o 
  -1   3   3     2352.09     2453.64     33.96 o 
   0   3   3     6896.21     6589.95     96.75 o 
   1   3   3     1467.77     1484.64     26.16 o 
   2   3   3       80.61       89.96      6.10 o 
   3   3   3     1719.09     1660.62     24.82 o 
   4   3   3      242.52      267.41     13.98 o 
   5   3   3       87.55       94.89     12.29 o 
   6   3   3       41.96       11.90     11.79 o 
   7   3   3        1.71        2.62     13.73 o 
   8   3   3       11.99      -22.93     16.16 o 
   9   3   3      883.80      961.41     43.74 o 
  10   3   3       10.92      -22.37     25.18 o 
  11   3   3      166.66      149.29     30.80 o 
 -11   4   3     9976.13     9777.09    170.76 o 
 -10   4   3        1.84      -32.14     28.86 o 
  -9   4   3     3508.65     3434.90     90.52 o 
  -8   4   3      219.89      201.49     18.03 o 
  -7   4   3    35571.08    35952.61    410.26 o 
  -6   4   3      120.47      114.99     14.48 o 
  -5   4   3    96046.18   100411.49   1258.35 o 
  -4   4   3      507.03      514.96     20.49 o 
  -3   4   3    23660.64    24357.86    308.96 o 
  -2   4   3      911.49      909.92     17.32 o 
  -1   4   3   166192.97   170894.91   2138.85 o 
   0   4   3        0.41       -7.36      4.91 o 
   1   4   3    19583.72    22243.78    460.58 o 
   2   4   3        1.19       -3.99      7.25 o 
   3   4   3    97870.11   100250.57   1120.01 o 
   4   4   3        0.20      -12.10      8.07 o 
   5   4   3    84160.93    85392.03   1059.42 o 
   6   4   3        0.17       -0.92     12.13 o 
   7   4   3    35194.41    34742.64    397.47 o 
   8   4   3       25.42        7.60     16.62 o 
   9   4   3    15548.82    15030.44    182.48 o 
  10   4   3       43.00       34.12     29.55 o 
  11   4   3     2444.93     2391.76    112.76 o 
 -11   5   3     1291.50     1550.49     87.96 o 
 -10   5   3      179.60      196.27     32.65 o 
  -9   5   3      606.03      643.67     36.06 o 
  -8   5   3      184.05      203.14     24.29 o 
  -7   5   3     2191.82     2136.46     45.84 o 
  -6   5   3      212.87      210.66     16.04 o 
  -5   5   3     3254.68     3352.41     52.88 o 
  -4   5   3      213.93      221.89     19.87 o 
  -3   5   3     1584.79     1574.85     27.31 o 
  -2   5   3     2752.20     3023.00     48.73 o 
  -1   5   3     7032.52     6756.73     87.51 o 
   0   5   3      569.96      505.12     13.77 o 
   1   5   3       28.42       14.06      9.22 o 
   2   5   3       56.27       51.66     11.04 o 
   3   5   3      276.97      277.55     23.49 o 
   4   5   3     1567.20     1644.11     30.94 o 
   5   5   3      228.47      246.22     13.48 o 
   6   5   3      321.61      297.57     15.88 o 
   7   5   3      206.16      254.62     25.70 o 
   8   5   3      149.54      152.15     18.82 o 
   9   5   3       36.86       21.74     23.81 o 
  10   5   3        0.05      -14.73     28.57 o 
  11   5   3      117.42       92.73     36.63 o 
 -11   6   3      279.88      280.02     58.35 o 
 -10   6   3     1270.20     1350.11     92.81 o 
  -9   6   3      311.85      272.54     31.47 o 
  -8   6   3     3860.09     3973.01     84.97 o 
  -7   6   3     2589.31     2684.25     60.23 o 
  -6   6   3     3772.71     3831.61     64.38 o 
  -5   6   3     5399.55     5516.92    115.06 o 
  -4   6   3     7341.84     7277.66    101.77 o 
  -3   6   3     5818.87     5793.23     79.52 o 
  -2   6   3    23374.12    24905.95    315.56 o 
  -1   6   3     8527.59     8383.72    148.75 o 
   0   6   3    13865.22    14205.33    252.06 o 
   1   6   3     3865.35     3727.98     89.69 o 
   2   6   3     6297.58     5928.56    113.24 o 
   3   6   3     4849.36     4778.54     75.80 o 
   4   6   3     1354.74     1527.94     31.66 o 
   5   6   3     7023.22     7177.36    135.81 o 
   6   6   3     5601.38     5601.82     73.67 o 
   7   6   3     3159.05     3621.08     55.18 o 
   8   6   3     2014.39     2220.03     69.28 o 
   9   6   3     1624.16     2080.99     82.87 o 
  10   6   3     1328.84     1372.15     62.35 o 
  11   6   3      600.60      674.30     44.29 o 
 -11   7   3     2385.58     2492.34    176.44 o 
 -10   7   3      117.19      187.18     47.83 o 
  -9   7   3       80.48       36.86     39.24 o 
  -8   7   3      250.76      236.01     37.38 o 
  -7   7   3     2832.62     2877.54     53.25 o 
  -6   7   3      891.95      888.43     34.14 o 
  -5   7   3      190.58      170.57     18.20 o 
  -4   7   3      650.82      649.33     19.09 o 
  -3   7   3     5568.79     5456.69     80.37 o 
  -2   7   3        0.92        5.62      7.74 o 
  -1   7   3     4998.82     4944.38     66.75 o 
   0   7   3      291.31      298.27     11.19 o 
   1   7   3     1118.17     1238.48     55.06 o 
   2   7   3     1002.93     1104.32     33.77 o 
   3   7   3     2142.54     2164.71     44.74 o 
   4   7   3      960.86      943.75     33.69 o 
   5   7   3     1167.51     1201.78     29.81 o 
   6   7   3       14.01       27.36     15.97 o 
   7   7   3      202.67      206.92     26.54 o 
   8   7   3      328.20      303.11     25.76 o 
   9   7   3       98.41       68.50     26.56 o 
  10   7   3      239.29      294.03     35.74 o 
  11   7   3      209.10      235.14     73.07 o 
 -11   8   3     1593.37     1505.26     98.00 o 
 -10   8   3      935.38     1035.82     96.10 o 
  -9   8   3     2632.82     2552.20    155.84 o 
  -8   8   3      862.83     1041.16     53.05 o 
  -7   8   3     2702.39     2674.63     60.25 o 
  -6   8   3     2356.05     2374.24     70.53 o 
  -5   8   3     8093.32     8096.65    111.65 o 
  -4   8   3     9011.77     9324.80    125.59 o 
  -3   8   3    13981.94    14313.28    185.88 o 
  -2   8   3    12445.38    12502.54    184.66 o 
  -1   8   3     8678.30     8401.46    110.00 o 
   0   8   3    15554.69    15629.47    198.13 o 
   1   8   3     7643.00     7033.91    133.54 o 
   2   8   3     5844.75     5822.91    176.27 o 
   3   8   3     4291.67     3883.14     99.04 o 
   4   8   3    10358.66    10364.10    197.76 o 
   5   8   3     3364.36     3169.86     63.13 o 
   6   8   3     8665.29     8731.63    143.77 o 
   7   8   3    11403.02    10561.51    207.37 o 
   8   8   3     2772.24     3016.31     69.15 o 
   9   8   3     1221.64     1158.70     57.88 o 
  10   8   3     2007.57     2542.98    146.14 o 
  11   8   3      589.41      433.57     89.69 o 
 -10   9   3     3866.51     3952.02    115.57 o 
  -9   9   3        3.36      -34.76     39.18 o 
  -8   9   3     3708.11     3507.14     95.50 o 
  -7   9   3       74.65       46.33     32.74 o 
  -6   9   3      728.55      743.11     42.02 o 
  -5   9   3        4.52      -20.06     19.46 o 
  -4   9   3     2269.64     2168.86     58.78 o 
  -3   9   3        7.36       14.60     10.83 o 
  -2   9   3      645.38      692.85     20.92 o 
  -1   9   3       92.49      101.71     10.75 o 
   0   9   3     3686.22     3867.40     63.13 o 
   1   9   3      304.40      295.94     19.38 o 
   2   9   3      138.46      226.53     20.78 o 
   3   9   3      418.68      456.75     27.18 o 
   4   9   3      392.40      563.55     28.03 o 
   5   9   3        2.39      -12.73     19.48 o 
   6   9   3     1571.31     1607.58     88.16 o 
   7   9   3      133.86       68.26     28.23 o 
   8   9   3      413.22      388.41     48.27 o 
   9   9   3       23.75      -22.68     33.52 o 
  10   9   3      146.65      262.84     80.69 o 
 -10  10   3     3979.32     3759.97    115.08 o 
  -9  10   3      144.26      141.27     58.01 o 
  -8  10   3     9225.71     8837.98    222.15 o 
  -7  10   3      546.93      512.25     41.52 o 
  -6  10   3     9147.21     8938.82    175.75 o 
  -5  10   3      992.62     1006.31     33.85 o 
  -4  10   3    13162.83    12814.91    199.27 o 
  -3  10   3      619.21      639.47     20.62 o 
  -2  10   3    11994.03    11934.45    155.51 o 
  -1  10   3     4143.34     4147.76     60.80 o 
   0  10   3    45802.07    46148.69    575.01 o 
   1  10   3      874.45      867.80     27.44 o 
   2  10   3    20878.71    21669.38    441.71 o 
   3  10   3      428.06      419.42     28.39 o 
   4  10   3    22601.95    21998.18    561.53 o 
   5  10   3      481.30      495.26     28.95 o 
   6  10   3     9659.24     9442.28    156.05 o 
   7  10   3       37.22       13.12     26.02 o 
   8  10   3     2439.60     2511.32     74.10 o 
   9  10   3      535.30      456.74     40.91 o 
  10  10   3     4604.41     4705.56    188.04 o 
 -10  11   3        1.70       -5.60     53.13 o 
  -9  11   3      477.06      496.47     53.25 o 
  -8  11   3       22.08      161.20     48.14 o 
  -7  11   3        8.79       46.10     35.24 o 
  -6  11   3       48.77       53.60     50.21 o 
  -5  11   3      302.48      277.45     31.36 o 
  -4  11   3        3.90       64.18     26.42 o 
  -3  11   3      866.08      741.32     28.51 o 
  -2  11   3       13.66       38.72     17.57 o 
  -1  11   3     4356.13     4265.18     78.48 o 
   0  11   3       12.00        8.13     11.65 o 
   1  11   3     2040.01     2185.86     85.88 o 
   2  11   3      311.45      346.18     27.06 o 
   3  11   3     1162.56     1127.85     43.65 o 
   4  11   3      229.95      279.14     34.98 o 
   5  11   3     2290.32     2263.14     54.64 o 
   6  11   3      128.73      104.34     26.21 o 
   7  11   3      395.69      404.28     34.35 o 
   8  11   3        6.28       -1.19     32.46 o 
   9  11   3        1.89       -0.88     43.58 o 
  10  11   3       10.90       87.27     84.84 o 
  -9  12   3      907.60     1014.93     95.58 o 
  -8  12   3      882.08      994.73     61.39 o 
  -7  12   3     2752.39     2569.19     81.40 o 
  -6  12   3      918.59     1014.65     55.06 o 
  -5  12   3     1780.71     1749.28     73.76 o 
  -4  12   3     3937.13     3973.07     77.17 o 
  -3  12   3     3144.65     3023.05     61.73 o 
  -2  12   3     4468.27     4294.30     76.38 o 
  -1  12   3     4537.42     4311.60     75.41 o 
   0  12   3     6302.80     6474.83    105.52 o 
   1  12   3    10393.89    10418.03    162.11 o 
   2  12   3     2376.16     2491.99     82.94 o 
   3  12   3    14745.07    14572.23    272.78 o 
   4  12   3     3460.45     3390.45     85.46 o 
   5  12   3     3232.74     3213.68     75.34 o 
   6  12   3     2265.50     2474.09     62.96 o 
   7  12   3      822.22      928.32     43.62 o 
   8  12   3     1268.16     1283.94     93.91 o 
   9  12   3      961.19     1133.68     71.51 o 
  -9  13   3        0.12        8.50     72.55 o 
  -8  13   3      212.80      167.96     46.75 o 
  -7  13   3       28.29      319.64     70.30 o 
  -6  13   3      167.03      142.88     39.67 o 
  -5  13   3       86.46      172.17     35.37 o 
  -4  13   3       97.92       43.21     24.06 o 
  -3  13   3       32.37      167.90     21.96 o 
  -2  13   3        7.00       11.44     20.68 o 
  -1  13   3       32.07      104.27     39.65 o 
   0  13   3     1066.01     1174.11     44.74 o 
   1  13   3       15.24       19.16     20.39 o 
   2  13   3     1041.72     1094.42     47.27 o 
   3  13   3        0.88       45.47     41.73 o 
   4  13   3     1292.04     1204.37     94.71 o 
   5  13   3       21.33       12.27     26.52 o 
   6  13   3     1228.63     1203.21     43.99 o 
   7  13   3       60.26       56.00     31.92 o 
   8  13   3       43.28      -31.78     46.30 o 
   9  13   3        4.48       16.60     64.41 o 
  -9  14   3     1185.89     1206.63     75.82 o 
  -8  14   3       99.41      -10.62     45.05 o 
  -7  14   3     4523.26     4521.00    121.78 o 
  -6  14   3       92.35       68.39     40.16 o 
  -5  14   3     6299.91     6456.71    145.76 o 
  -4  14   3       81.99       44.20     26.14 o 
  -3  14   3     8754.96     8638.20    124.42 o 
  -2  14   3      244.60      216.47     32.12 o 
  -1  14   3     9283.36     9604.92    280.33 o 
   0  14   3      146.41       67.21     34.63 o 
   1  14   3     8038.07     8218.23    166.63 o 
   2  14   3      446.83      520.82     70.65 o 
   3  14   3    10418.70    10891.76    213.15 o 
   4  14   3     1318.88     1244.11     53.50 o 
   5  14   3     4177.75     4421.81    160.12 o 
   6  14   3      114.53      108.62     33.08 o 
   7  14   3     4650.87     4976.81    103.88 o 
   8  14   3        1.30       -3.72     49.10 o 
  -8  15   3       10.64      -40.78     51.88 o 
  -7  15   3      635.81      615.97     55.48 o 
  -6  15   3        0.71       16.48     39.40 o 
  -5  15   3     1051.29     1002.82     54.28 o 
  -4  15   3        3.21      -34.93     27.30 o 
  -3  15   3      687.06      663.68     35.06 o 
  -2  15   3        4.56      -24.83     33.54 o 
  -1  15   3     2017.33     1972.06     67.54 o 
   0  15   3        3.51       48.81     32.18 o 
   1  15   3       20.12       -1.53     32.18 o 
   2  15   3      166.69      262.11     41.38 o 
   3  15   3      259.92      243.46     39.10 o 
   4  15   3       52.24       34.12     36.72 o 
   5  15   3      263.21      244.20     34.49 o 
   6  15   3       91.66       35.48     34.77 o 
   7  15   3      686.80      646.32     46.27 o 
   8  15   3        2.00       -6.36     53.52 o 
  -7  16   3      643.49      802.75     64.15 o 
  -6  16   3     1035.83      931.78     61.43 o 
  -5  16   3      443.01      545.77     72.72 o 
  -4  16   3     1663.13     1635.77     66.48 o 
  -3  16   3     1100.90     1090.81     44.75 o 
  -2  16   3     2490.49     2373.22     76.37 o 
  -1  16   3     2626.92     3085.69    209.86 o 
   0  16   3     5052.74     5070.47    119.99 o 
   1  16   3     3540.32     3609.40    123.80 o 
   2  16   3     2972.73     3073.51     90.21 o 
   3  16   3     2748.80     3048.85    126.40 o 
   4  16   3     2230.61     2237.21    121.55 o 
   5  16   3      407.36      493.38     41.00 o 
   6  16   3     1426.67     1337.26     85.91 o 
   7  16   3      790.37      856.65     65.13 o 
  -7  17   3       44.92       25.58     55.04 o 
  -6  17   3     1137.39     1203.06     97.31 o 
  -5  17   3       11.76      -47.90     42.00 o 
  -4  17   3      621.79      468.43     46.10 o 
  -3  17   3      243.25      260.40     36.13 o 
  -2  17   3       21.25      -29.09     40.40 o 
  -1  17   3       19.19       -1.58     39.23 o 
   0  17   3      642.54      618.58     50.80 o 
   1  17   3        6.12       21.99     40.12 o 
   2  17   3      595.24      690.56     65.62 o 
   3  17   3        7.51        6.35     44.93 o 
   4  17   3       20.93      -50.91     61.64 o 
   5  17   3      105.52       40.42     38.37 o 
   6  17   3       13.71        7.93     40.26 o 
   7  17   3        9.55       -5.88     54.86 o 
  -6  18   3      324.62      448.15     60.97 o 
  -5  18   3      265.30      241.29     53.74 o 
  -4  18   3      898.25     1073.88     61.50 o 
  -3  18   3       62.63        9.11     45.28 o 
  -2  18   3     1318.71     1599.80     67.56 o 
  -1  18   3      249.68      213.87     49.21 o 
   0  18   3     1515.70     1969.00     79.27 o 
   1  18   3      201.53       89.82     46.93 o 
   2  18   3       87.63      383.87     52.09 o 
   3  18   3      317.83      218.68     50.66 o 
   4  18   3      243.20      424.55    120.17 o 
   5  18   3       30.24       65.10     49.71 o 
   6  18   3      452.33      575.90     88.65 o 
  -5  19   3        0.07      -35.59     50.17 o 
  -4  19   3       30.62       70.37     52.61 o 
  -3  19   3        3.56      -61.43     45.26 o 
  -2  19   3       84.22      339.03     78.61 o 
  -1  19   3       62.60       52.13     49.07 o 
   0  19   3       86.83      122.99     50.08 o 
   1  19   3        2.11      -71.07     47.38 o 
   2  19   3      106.40      175.68     52.52 o 
   3  19   3       59.86       -4.44     53.18 o 
   4  19   3        0.00      -13.98     54.37 o 
   5  19   3        6.01      -37.05     74.46 o 
  -3  20   3       83.70      105.33     54.88 o 
  -2  20   3     2084.05     2078.86    123.28 o 
  -1  20   3        7.82        4.13     55.04 o 
   0  20   3     3861.06     3819.11    119.47 o 
   1  20   3       32.68       -3.23     54.11 o 
   2  20   3     1993.79     1806.58     97.48 o 
   3  20   3       36.49       97.67     63.37 o 
   0  21   3       31.73      114.94     65.73 o 
 -12   0   4     2555.11     2518.66    126.75 o 
 -11   0   4        1.29      -61.96     41.31 o 
 -10   0   4     4256.76     4057.78     83.59 o 
  -9   0   4       12.13       -8.80     22.47 o 
  -8   0   4    29231.71    28211.17    423.38 o 
  -7   0   4        8.84      -21.11     17.56 o 
  -6   0   4     5453.85     4956.36     84.51 o 
  -5   0   4       10.52       -3.25     11.65 o 
  -4   0   4    43919.72    42202.29    617.83 o 
  -3   0   4       61.27       30.37      8.06 o 
  -2   0   4    10754.34    10836.16    291.93 o 
  -1   0   4        5.13       -8.73      5.82 o 
   0   0   4   153401.81   158627.33   2314.89 o 
   1   0   4        7.83      -10.13      6.75 o 
   2   0   4   339067.50   340889.00   5993.22 o 
   3   0   4      193.69      184.76     10.52 o 
   4   0   4    94608.73    99174.83   1442.48 o 
   5   0   4      208.87      238.52     22.10 o 
   6   0   4    98727.95   101261.91   1475.73 o 
   7   0   4        7.31      -25.30     16.99 o 
   8   0   4     1926.61     2091.04     63.27 o 
   9   0   4        0.08        4.26     29.04 o 
  10   0   4    27658.54    27518.38    505.17 o 
  11   0   4       12.99        7.84     40.87 o 
 -12   1   4     1171.33     1204.79     85.88 o 
 -11   1   4      369.16      322.10     32.44 o 
 -10   1   4     2344.17     2412.43     77.11 o 
  -9   1   4      209.56      210.83     18.55 o 
  -8   1   4     6737.14     6779.24     81.92 o 
  -7   1   4      987.09      986.32     22.76 o 
  -6   1   4     3831.78     3560.08     46.27 o 
  -5   1   4     1411.47     1424.52     23.13 o 
  -4   1   4     4216.46     3899.41     45.88 o 
  -3   1   4      705.57      684.80     14.41 o 
  -2   1   4      467.23      446.34      9.63 o 
  -1   1   4     4595.09     4532.93     53.69 o 
   0   1   4     6218.85     6270.22     71.78 o 
   1   1   4     1019.02     1034.03     16.34 o 
   2   1   4     3130.99     3138.05     38.67 o 
   3   1   4        1.79        5.19      5.22 o 
   4   1   4      160.16      144.66      8.45 o 
   5   1   4      267.81      284.04     11.18 o 
   6   1   4        0.03      -19.75     13.16 o 
   7   1   4       25.49       19.11     12.69 o 
   8   1   4        9.65      -13.39     15.68 o 
   9   1   4       14.33      -15.18     20.97 o 
  10   1   4      328.66      325.12     30.32 o 
  11   1   4       10.44       -5.25     28.81 o 
 -12   2   4       34.66      124.69     49.49 o 
 -11   2   4      528.40      503.64     36.52 o 
 -10   2   4      109.97      138.47     42.29 o 
  -9   2   4     2419.24     2370.97     44.65 o 
  -8   2   4       14.46       33.41     15.05 o 
  -7   2   4    15451.66    15368.96    166.84 o 
  -6   2   4      336.67      390.45     16.34 o 
  -5   2   4     2964.85     2485.41     37.08 o 
  -4   2   4      431.22      431.43     12.73 o 
  -3   2   4     2443.95     2091.74     29.35 o 
  -2   2   4      782.94      812.66     19.21 o 
  -1   2   4    84267.91    87134.09   1091.37 o 
   0   2   4     3368.43     3325.17     39.42 o 
   1   2   4    52877.72    52594.47    651.31 o 
   2   2   4     1242.06     1275.55     20.92 o 
   3   2   4   143103.78   147239.94   1643.61 o 
   4   2   4      645.22      671.74     45.15 o 
   5   2   4    25614.58    25731.83    293.90 o 
   6   2   4      240.42      265.86     24.98 o 
   7   2   4     4457.79     4578.84     63.61 o 
   8   2   4      298.30      353.88     37.92 o 
   9   2   4     6547.48     6433.38     97.70 o 
  10   2   4       91.29      213.43     27.27 o 
  11   2   4     2862.86     2743.27     62.19 o 
 -11   3   4     1340.04     1444.25     55.55 o 
 -10   3   4     1337.73     1398.00     49.17 o 
  -9   3   4      346.49      370.08     27.07 o 
  -8   3   4     4549.38     4376.46     73.18 o 
  -7   3   4     3430.57     3437.05     51.38 o 
  -6   3   4      989.22      967.68     23.55 o 
  -5   3   4     1750.67     1656.03     35.69 o 
  -4   3   4     1209.27     1113.95     23.52 o 
  -3   3   4     1695.31     1653.15     27.32 o 
  -2   3   4      524.29      550.75     12.60 o 
  -1   3   4     2853.43     2806.81     34.46 o 
   0   3   4     6025.10     5787.41     85.82 o 
   1   3   4       59.67       52.13      6.18 o 
   2   3   4      137.76      176.02      9.80 o 
   3   3   4       30.36       28.79      6.66 o 
   4   3   4        7.16       -1.54      7.94 o 
   5   3   4       36.36       53.46     10.46 o 
   6   3   4      190.28      174.90     13.87 o 
   7   3   4       14.99       16.06     14.53 o 
   8   3   4       41.49       18.75     17.19 o 
   9   3   4      487.22      474.38     28.00 o 
  10   3   4      150.50      110.40     26.86 o 
  11   3   4       78.20       37.73     32.65 o 
 -11   4   4      497.20      651.71     45.51 o 
 -10   4   4      264.81      268.92     47.47 o 
  -9   4   4      366.62      367.87     31.25 o 
  -8   4   4     1004.38     1032.52     30.21 o 
  -7   4   4     2416.90     2689.49    118.78 o 
  -6   4   4      654.19      592.44     20.45 o 
  -5   4   4     3955.85     4203.09     73.83 o 
  -4   4   4     1419.21     1471.28     32.69 o 
  -3   4   4     2167.73     2193.30     34.42 o 
  -2   4   4      201.10      190.28     14.99 o 
  -1   4   4    14428.05    14698.61    167.27 o 
   0   4   4       25.47       10.55      5.95 o 
   1   4   4     1098.30     1126.86     24.05 o 
   2   4   4    75012.73    77500.50    958.73 o 
   3   4   4     4860.72     4938.71     61.06 o 
   4   4   4     4430.68     4229.39     54.55 o 
   5   4   4     1603.74     1818.23     69.14 o 
   6   4   4     1685.64     1886.27     34.17 o 
   7   4   4     1480.53     1818.35     98.67 o 
   8   4   4      770.08      811.17     29.10 o 
   9   4   4     1152.35     1581.68    128.61 o 
  10   4   4     1377.64     1476.15     64.78 o 
  11   4   4      127.83      153.67     35.93 o 
 -11   5   4     3842.94     3830.15    111.77 o 
 -10   5   4       50.67       29.73     30.74 o 
  -9   5   4     2397.14     2363.67     62.09 o 
  -8   5   4       72.61       41.86     19.23 o 
  -7   5   4     9420.17     9400.77    131.06 o 
  -6   5   4       32.23       22.09     14.03 o 
  -5   5   4    12026.92    11966.78    158.49 o 
  -4   5   4       57.02       36.06     11.05 o 
  -3   5   4    12029.60    11884.30    154.33 o 
  -2   5   4     1136.14     1224.34     22.10 o 
  -1   5   4    28555.82    28421.11    320.37 o 
   0   5   4      379.49      372.75     11.73 o 
   1   5   4     2869.49     2785.08    153.93 o 
   2   5   4      367.45      407.09     14.27 o 
   3   5   4      353.34      329.74     11.90 o 
   4   5   4       79.47       67.94      9.16 o 
   5   5   4       86.55       89.63     11.96 o 
   6   5   4      214.21      241.43     15.81 o 
   7   5   4      152.66      179.45     17.79 o 
   8   5   4      352.02      340.76     23.79 o 
   9   5   4       22.33        2.81     26.38 o 
  10   5   4      102.96       33.17     31.08 o 
  11   5   4      224.60      236.64     37.37 o 
 -11   6   4     1261.34     1349.75     71.89 o 
 -10   6   4       93.51       29.19     42.25 o 
  -9   6   4      294.82      279.66     31.34 o 
  -8   6   4      582.22      528.97     31.30 o 
  -7   6   4    10863.65    10834.01    148.45 o 
  -6   6   4     1096.74     1227.07     54.33 o 
  -5   6   4    19709.31    19654.82    254.12 o 
  -4   6   4     1537.69     1535.50     30.17 o 
  -3   6   4    18688.78    18670.93    239.25 o 
  -2   6   4     2483.97     2542.07     38.51 o 
  -1   6   4    54140.36    54851.84    679.70 o 
   0   6   4     4172.18     4093.31     63.78 o 
   1   6   4    24486.06    22763.96    404.76 o 
   2   6   4     1337.66     1332.78     35.87 o 
   3   6   4    63816.09    63999.30    794.19 o 
   4   6   4      943.15      957.13     26.82 o 
   5   6   4    71423.64    70112.13    787.99 o 
   6   6   4      741.66      815.68     22.02 o 
   7   6   4    24237.86    23681.81    309.72 o 
   8   6   4        0.92       17.19     25.60 o 
   9   6   4    10724.36    10746.31    260.34 o 
  10   6   4      138.61      151.53     34.30 o 
  11   6   4     3082.66     3342.26    134.19 o 
 -11   7   4      276.91      366.13     57.04 o 
 -10   7   4     1739.57     1769.82     76.85 o 
  -9   7   4       47.59       18.92     38.41 o 
  -8   7   4     1294.48     1338.99     64.52 o 
  -7   7   4      429.06      474.03     44.67 o 
  -6   7   4     6186.07     6064.64     88.18 o 
  -5   7   4       40.00       36.03     13.06 o 
  -4   7   4    10677.87    10903.70    144.53 o 
  -3   7   4     1484.77     1535.37     28.77 o 
  -2   7   4     4286.62     4157.94     58.93 o 
  -1   7   4     2431.22     2413.16     48.04 o 
   0   7   4     2741.63     2554.77     43.37 o 
   1   7   4        6.31        1.38     14.89 o 
   2   7   4     3607.67     3910.69     80.54 o 
   3   7   4      227.82      245.02     33.25 o 
   4   7   4    10414.95    10635.65    141.31 o 
   5   7   4      219.72      246.54     24.39 o 
   6   7   4      698.44      750.64     25.78 o 
   7   7   4       92.72       98.83     35.59 o 
   8   7   4      211.88      246.14     38.39 o 
   9   7   4       92.99       66.58     25.43 o 
  10   7   4      484.80      451.29     38.87 o 
  11   7   4        2.05      -16.57     35.93 o 
 -11   8   4      147.18      131.68     74.63 o 
 -10   8   4     4239.58     4282.64    120.84 o 
  -9   8   4      534.26      532.47     54.54 o 
  -8   8   4     3512.62     3518.89     95.96 o 
  -7   8   4      649.59      728.49     62.51 o 
  -6   8   4     5446.93     5330.41     79.91 o 
  -5   8   4     1702.21     1749.62     36.41 o 
  -4   8   4    25278.04    26342.18    352.78 o 
  -3   8   4      730.29      670.20     18.92 o 
  -2   8   4    34567.81    34113.32    431.48 o 
  -1   8   4     4823.63     4897.69     67.30 o 
   0   8   4    35944.58    35741.43    514.15 o 
   1   8   4     3695.17     3707.17     76.46 o 
   2   8   4     3910.00     3140.15     68.86 o 
   3   8   4     1306.76     1349.54     43.71 o 
   4   8   4    12530.78    12196.26    189.15 o 
   5   8   4      919.53      942.76     39.21 o 
   6   8   4    22220.45    21507.31    327.35 o 
   7   8   4      225.31      269.90     28.33 o 
   8   8   4     8295.62     8222.38    141.60 o 
   9   8   4      162.70      125.17     31.90 o 
  10   8   4     7126.38     7185.95    164.02 o 
  11   8   4      111.00      137.83     83.81 o 
 -10   9   4      203.81      220.77     50.40 o 
  -9   9   4        0.24      -50.47     38.77 o 
  -8   9   4      454.12      556.88     47.63 o 
  -7   9   4      540.85      548.45     40.53 o 
  -6   9   4       62.38       54.42     22.50 o 
  -5   9   4      361.60      385.11     25.54 o 
  -4   9   4       63.97       91.56     17.98 o 
  -3   9   4      182.90      172.92     13.19 o 
  -2   9   4      106.19      131.90     12.06 o 
  -1   9   4     2482.52     2449.88     39.30 o 
   0   9   4      365.11      456.38     14.47 o 
   1   9   4       69.77       27.77     20.61 o 
   2   9   4       25.79       49.98     16.89 o 
   3   9   4     2876.32     3001.68     80.34 o 
   4   9   4       21.86       38.82     23.13 o 
   5   9   4       42.05       52.41     20.68 o 
   6   9   4      486.86      506.40     30.78 o 
   7   9   4      148.81       68.96     25.64 o 
   8   9   4       33.70       67.05     29.06 o 
   9   9   4       58.98       33.10     32.22 o 
  10   9   4        6.84       42.67     54.72 o 
 -10  10   4     1692.35     1631.43     79.08 o 
  -9  10   4      568.31      539.10     50.91 o 
  -8  10   4     3707.52     3908.86    108.60 o 
  -7  10   4     1348.60     1390.53     58.27 o 
  -6  10   4     3319.33     3327.85     88.01 o 
  -5  10   4     1967.42     1851.66     87.90 o 
  -4  10   4     7045.72     6860.16    114.09 o 
  -3  10   4     4751.94     4677.54     75.08 o 
  -2  10   4     6967.99     6742.91     92.17 o 
  -1  10   4     8933.21     9449.21    124.38 o 
   0  10   4    15914.68    15635.23    199.66 o 
   1  10   4      712.43      704.17     60.78 o 
   2  10   4    16825.53    17404.41    317.84 o 
   3  10   4        2.69       30.35     22.15 o 
   4  10   4     8375.65     8394.40    181.81 o 
   5  10   4     3382.64     3246.52     88.87 o 
   6  10   4     4719.65     4894.22     92.81 o 
   7  10   4       75.28       62.19     33.01 o 
   8  10   4      814.73      927.92     59.05 o 
   9  10   4      973.16      770.85     94.68 o 
  10  10   4     1218.60     1371.71    109.43 o 
 -10  11   4      816.23      866.61     68.78 o 
  -9  11   4        0.14      -23.18     43.95 o 
  -8  11   4     4863.14     4940.80    127.08 o 
  -7  11   4       19.21       45.95     34.27 o 
  -6  11   4     3780.16     3578.97     93.78 o 
  -5  11   4        2.96       14.18     22.58 o 
  -4  11   4     6996.44     6903.56    115.94 o 
  -3  11   4        0.55      -25.49     16.99 o 
  -2  11   4     8463.06     8562.03    115.12 o 
  -1  11   4      122.38      151.12     13.57 o 
   0  11   4      275.69      377.92     21.39 o 
   1  11   4       10.59       24.88     18.83 o 
   2  11   4     2843.10     2762.61     68.84 o 
   3  11   4       65.94       83.96     25.30 o 
   4  11   4     1931.12     1821.77     58.22 o 
   5  11   4        4.61      -14.72     26.24 o 
   6  11   4      492.58      525.95     39.20 o 
   7  11   4       53.48       17.82     28.97 o 
   8  11   4       23.07       20.28     31.50 o 
   9  11   4      142.94      153.39     37.99 o 
  10  11   4      849.39      861.26    102.16 o 
  -9  12   4     1075.86     1085.23     63.22 o 
  -8  12   4     1438.19     1315.24     68.05 o 
  -7  12   4     2970.49     2837.88    251.42 o 
  -6  12   4      630.84      648.33     44.40 o 
  -5  12   4     2551.73     2680.64     78.69 o 
  -4  12   4     1898.62     1891.19     77.96 o 
  -3  12   4     3668.34     3672.59     69.33 o 
  -2  12   4     5728.27     5659.04    133.97 o 
  -1  12   4     4636.49     4647.12     68.55 o 
   0  12   4     8045.72     7884.72    125.91 o 
   1  12   4     4098.14     4005.37     88.46 o 
   2  12   4     7697.12     7575.72    151.05 o 
   3  12   4     7356.54     7686.61    155.24 o 
   4  12   4     2213.69     1979.68    190.99 o 
   5  12   4     4732.32     4792.95     91.51 o 
   6  12   4      896.54      946.77     47.92 o 
   7  12   4     2882.23     3094.17     74.39 o 
   8  12   4     1876.19     1749.46     57.01 o 
   9  12   4     1948.79     2009.80     83.35 o 
  -9  13   4     1135.56     1158.21     79.82 o 
  -8  13   4        1.11       -1.92     43.93 o 
  -7  13   4     6825.73     7337.28    211.76 o 
  -6  13   4       22.37      -54.43     36.29 o 
  -5  13   4     5033.95     5042.13    229.60 o 
  -4  13   4        4.04        4.72     23.38 o 
  -3  13   4     7220.66     7274.37    122.88 o 
  -2  13   4        5.33      -20.22     19.73 o 
  -1  13   4     6253.24     5887.02    124.47 o 
   0  13   4      202.52      210.92     31.34 o 
   1  13   4      381.53      348.97     24.93 o 
   2  13   4      475.91      529.69     34.29 o 
   3  13   4      580.76      738.53     41.38 o 
   4  13   4       34.83       45.58     32.08 o 
   5  13   4       19.23       25.70     26.48 o 
   6  13   4       45.08       14.08     29.49 o 
   7  13   4      828.97      721.38     41.27 o 
   8  13   4        0.12        1.59     35.54 o 
   9  13   4       34.83       52.45     53.05 o 
  -8  14   4       24.13      -36.78     46.61 o 
  -7  14   4     2649.65     2770.78     94.38 o 
  -6  14   4       84.10        5.04     39.55 o 
  -5  14   4     6245.09     6145.07    234.97 o 
  -4  14   4       64.81       36.41     24.53 o 
  -3  14   4     7475.33     7413.66    109.33 o 
  -2  14   4      100.36       56.75     31.54 o 
  -1  14   4     9967.65    10020.66    197.84 o 
   0  14   4      229.16      174.33     29.87 o 
   1  14   4     4139.44     4451.99     83.14 o 
   2  14   4       14.59       12.78     30.30 o 
   3  14   4     1282.90     1758.18    264.40 o 
   4  14   4        4.99      -34.34     35.31 o 
   5  14   4     1005.75     1174.17     45.04 o 
   6  14   4       71.88       20.19     33.35 o 
   7  14   4     1785.73     2197.11     68.36 o 
   8  14   4       11.24       -7.97     52.64 o 
  -8  15   4      240.63      263.18    109.95 o 
  -7  15   4      153.78      232.87     53.01 o 
  -6  15   4      963.67      940.87     80.34 o 
  -5  15   4       32.06       70.47     39.42 o 
  -4  15   4        0.85      -33.34     31.24 o 
  -3  15   4        0.80       34.98     26.88 o 
  -2  15   4      105.00      110.92     34.07 o 
  -1  15   4       22.61       46.19     53.68 o 
   0  15   4      190.81      193.78     90.04 o 
   1  15   4        0.80       10.13     33.78 o 
   2  15   4     1687.29     1647.38     51.68 o 
   3  15   4        0.33       -5.02     35.62 o 
   4  15   4     1949.23     1786.10     68.68 o 
   5  15   4       24.67       26.94     32.76 o 
   6  15   4       83.23       43.48     36.24 o 
   7  15   4       11.52        3.76     39.00 o 
   8  15   4       97.21       86.16     51.78 o 
  -7  16   4     1502.31     1656.21    288.12 o 
  -6  16   4      712.12      639.48     53.43 o 
  -5  16   4     2102.61     2140.11    147.01 o 
  -4  16   4     1103.83     1134.58     58.77 o 
  -3  16   4     1510.31     1518.48     89.87 o 
  -2  16   4      941.42     1090.46     54.01 o 
  -1  16   4     4547.28     4702.20    229.60 o 
   0  16   4      153.85      287.07     39.38 o 
   1  16   4     3497.43     3435.17     93.17 o 
   2  16   4      174.42      303.58     41.87 o 
   3  16   4     4451.44     4695.52    163.45 o 
   4  16   4     1319.62     1311.76     60.69 o 
   5  16   4     2107.45     2081.41     65.05 o 
   6  16   4      632.11      586.06     47.45 o 
   7  16   4     1883.48     1886.70    201.89 o 
  -7  17   4      533.27      554.08     81.73 o 
  -6  17   4       76.95      115.46     50.81 o 
  -5  17   4       78.89       49.05     48.53 o 
  -4  17   4      128.04      193.40     46.70 o 
  -3  17   4     1016.00      845.23    115.32 o 
  -2  17   4       54.83       64.07     40.46 o 
  -1  17   4      807.38      818.34     80.00 o 
   0  17   4      130.43      109.05     40.81 o 
   1  17   4      102.66       61.84     40.57 o 
   2  17   4       50.80       69.84     42.33 o 
   3  17   4      728.26      695.25     53.86 o 
   4  17   4        6.20      -31.17     62.68 o 
   5  17   4       87.33        6.52     38.27 o 
   6  17   4        0.49       18.95     43.61 o 
  -6  18   4     1703.66     1539.37     78.59 o 
  -5  18   4      158.40      103.98     60.78 o 
  -4  18   4     3246.34     3242.92    144.93 o 
  -3  18   4      278.24      323.91     48.71 o 
  -2  18   4     3250.92     3127.11    139.21 o 
  -1  18   4      220.44      207.12     77.40 o 
   0  18   4     4516.23     4406.25    115.32 o 
   1  18   4       10.54      -49.54     43.32 o 
   2  18   4     3907.21     4110.43    112.02 o 
   3  18   4        4.11       -3.94     49.21 o 
   4  18   4     3058.21     2929.38    136.44 o 
   5  18   4        0.37      -43.57     45.20 o 
   6  18   4     2231.50     2332.00    138.52 o 
  -5  19   4        3.09      -12.99     50.89 o 
  -4  19   4      344.98      331.14     83.98 o 
  -3  19   4       78.54       37.47     50.44 o 
  -2  19   4     1887.22     1714.89    109.78 o 
  -1  19   4       78.43       99.12     52.28 o 
   0  19   4      885.03      842.27     62.43 o 
   1  19   4        5.37      -60.77     51.07 o 
   2  19   4     1786.60     1740.98    115.84 o 
   3  19   4        8.55      -38.16     51.05 o 
   4  19   4       28.41       22.10     53.38 o 
   5  19   4       20.67       14.43     56.55 o 
  -3  20   4      672.09      561.76     63.42 o 
  -2  20   4      106.66      164.49     82.42 o 
  -1  20   4      202.94       52.98     76.53 o 
   0  20   4       71.95      345.25     74.80 o 
   1  20   4      691.19      597.37     63.01 o 
   2  20   4       68.10      237.89     62.51 o 
   3  20   4      439.70      419.70     62.93 o 
 -12   1   5     2068.26     2112.07     69.29 o 
 -11   1   5      473.06      499.14     35.25 o 
 -10   1   5     3221.47     3094.92     55.11 o 
  -9   1   5      202.41      175.47     18.03 o 
  -8   1   5     8456.75     8361.71     97.96 o 
  -7   1   5      565.15      567.17     17.86 o 
  -6   1   5     8633.69     8513.80     95.92 o 
  -5   1   5      518.58      517.20     14.02 o 
  -4   1   5     7652.77     7511.14     82.52 o 
  -3   1   5      645.22      658.49     16.81 o 
  -2   1   5     1855.54     1887.66     34.83 o 
  -1   1   5     2635.31     2577.55     36.28 o 
   0   1   5     9725.71     9732.53    110.72 o 
   1   1   5      101.19      107.17      6.70 o 
   2   1   5     4789.11     4612.65     55.06 o 
   3   1   5      479.10      497.61     13.99 o 
   4   1   5      435.25      434.70     11.89 o 
   5   1   5       82.60      100.45     11.62 o 
   6   1   5        4.90      -10.51     10.80 o 
   7   1   5       36.49        6.02     13.09 o 
   8   1   5        6.42      -11.70     17.71 o 
   9   1   5       98.57       59.34     22.34 o 
  10   1   5      292.90      354.20     48.26 o 
  11   1   5       48.96       -5.48     28.21 o 
 -11   2   5        0.05       -4.03     35.71 o 
 -10   2   5     7301.15     7141.50    110.19 o 
  -9   2   5        0.53       12.01     16.81 o 
  -8   2   5     3353.08     3413.74     60.99 o 
  -7   2   5       21.64       53.63     13.38 o 
  -6   2   5    16420.23    16820.87    180.09 o 
  -5   2   5       43.11       62.58      9.95 o 
  -4   2   5    30369.83    29939.33    342.60 o 
  -3   2   5       18.10       18.14      6.09 o 
  -2   2   5    27926.79    28799.37    521.50 o 
  -1   2   5      274.00      264.43      8.32 o 
   0   2   5   235779.55   237033.55   2647.27 o 
   1   2   5      490.79      460.85     11.07 o 
   2   2   5    31465.14    30048.91    374.13 o 
   3   2   5      765.07      822.48     24.55 o 
   4   2   5    30132.43    30782.90    348.78 o 
   5   2   5      188.38      231.98     19.98 o 
   6   2   5     1643.00     1366.26     28.49 o 
   7   2   5       53.65       85.91     15.25 o 
   8   2   5    11831.01    11463.40    156.44 o 
   9   2   5       26.12       86.45     32.79 o 
  10   2   5     9870.84     9806.47    141.46 o 
  11   2   5       33.60       93.88     30.39 o 
 -11   3   5     3954.81     3924.08     90.28 o 
 -10   3   5      593.59      561.46     37.74 o 
  -9   3   5     1686.96     1661.27     59.52 o 
  -8   3   5     2285.53     2208.61     46.43 o 
  -7   3   5     9836.18     9708.10    134.22 o 
  -6   3   5      991.39      992.33     27.09 o 
  -5   3   5     8147.50     8144.42    110.58 o 
  -4   3   5     1560.36     1518.48     27.49 o 
  -3   3   5     8953.77     8940.70    117.02 o 
  -2   3   5      122.40      169.64     22.38 o 
  -1   3   5    19046.14    19567.46    247.86 o 
   0   3   5     4343.36     4292.93     50.86 o 
   1   3   5      570.27      617.65     12.46 o 
   2   3   5     3031.14     2977.77     41.91 o 
   3   3   5      415.51      427.50     16.12 o 
   4   3   5      870.66      843.05     19.08 o 
   5   3   5      152.92      184.10     11.89 o 
   6   3   5      101.96      124.28     13.58 o 
   7   3   5      268.00      312.36     23.86 o 
   8   3   5       63.86       60.57     23.44 o 
   9   3   5       55.28       50.78     22.45 o 
  10   3   5       17.19        1.03     25.50 o 
  11   3   5       64.21       64.60     35.46 o 
 -11   4   5     5004.79     4926.14    103.65 o 
 -10   4   5        8.76      -13.06     30.53 o 
  -9   4   5     6554.96     6649.75    119.80 o 
  -8   4   5       42.42       33.75     18.60 o 
  -7   4   5    23588.44    23572.77    306.08 o 
  -6   4   5      528.17      551.22     19.35 o 
  -5   4   5    34214.89    33563.14    459.80 o 
  -4   4   5     1511.62     1634.11     29.77 o 
  -3   4   5    40038.68    40703.87    513.09 o 
  -2   4   5      980.95     1037.54     19.29 o 
  -1   4   5   263370.28   263295.78   2939.01 o 
   0   4   5       43.97       48.31      6.48 o 
   1   4   5      105.80      192.31     17.24 o 
   2   4   5     4398.07     4417.57     59.85 o 
   3   4   5    88255.93    86677.55   1072.75 o 
   4   4   5      252.04      259.40     12.08 o 
   5   4   5    18299.53    17989.94    208.27 o 
   6   4   5      993.47     1077.95     26.38 o 
   7   4   5    18983.81    18455.38    216.70 o 
   8   4   5       19.56      -20.29     16.89 o 
   9   4   5    18127.01    18179.24    241.27 o 
  10   4   5        3.44       -8.75     30.72 o 
  11   4   5     1844.25     1761.17     58.19 o 
 -11   5   5     1110.78     1265.62     69.60 o 
 -10   5   5       10.60      -44.30     29.53 o 
  -9   5   5      982.52     1030.19     47.33 o 
  -8   5   5      490.41      483.11     29.78 o 
  -7   5   5     2509.73     2431.00     69.84 o 
  -6   5   5      650.44      678.82     21.82 o 
  -5   5   5     2932.31     2808.50     48.14 o 
  -4   5   5      683.23      648.05     18.08 o 
  -3   5   5     4572.56     4525.79     63.39 o 
  -2   5   5       91.28      101.11      8.70 o 
  -1   5   5    10831.58    10548.68    121.79 o 
   0   5   5       24.45       12.18      6.49 o 
   1   5   5     1090.96     1014.08     28.11 o 
   2   5   5      280.48      255.50      9.30 o 
   3   5   5      147.06      140.31     10.26 o 
   4   5   5      420.71      466.87     14.24 o 
   5   5   5      344.86      397.49     15.37 o 
   6   5   5      239.77      238.05     16.05 o 
   7   5   5        0.71       -9.48     15.87 o 
   8   5   5      230.86      192.38     22.78 o 
   9   5   5       26.61        9.39     27.82 o 
  10   5   5       14.16       -7.95     29.78 o 
  11   5   5       16.41        1.47     34.23 o 
 -11   6   5      170.01      207.46     51.42 o 
 -10   6   5       12.44      -19.03     41.60 o 
  -9   6   5       99.97       97.95     38.68 o 
  -8   6   5      961.11      889.35     36.23 o 
  -7   6   5     1233.76     1323.05     64.77 o 
  -6   6   5     8916.24     9339.40    128.16 o 
  -5   6   5     2171.18     2165.92     48.19 o 
  -4   6   5     5454.28     5329.15     75.27 o 
  -3   6   5     5303.63     5436.83     88.42 o 
  -2   6   5    19855.73    20037.94    255.43 o 
  -1   6   5    13232.81    13617.03    156.51 o 
   0   6   5    30842.92    30490.23    438.71 o 
   1   6   5     1984.25     1804.18     42.70 o 
   2   6   5    12711.90    13129.58    238.99 o 
   3   6   5     7204.10     7204.54    110.19 o 
   4   6   5    40746.05    41548.31    469.31 o 
   5   6   5     5065.96     5228.40     68.47 o 
   6   6   5     5791.08     5884.29     77.12 o 
   7   6   5     2544.86     2815.87     53.18 o 
   8   6   5      851.60      967.54     32.58 o 
   9   6   5     1828.45     2313.15    105.75 o 
  10   6   5     1062.98     1042.90     59.22 o 
  11   6   5      464.60      477.97     42.30 o 
 -11   7   5     2913.29     2779.79     98.17 o 
 -10   7   5      196.38      229.21     46.51 o 
  -9   7   5     1873.37     1996.82     74.83 o 
  -8   7   5      147.42      189.97     27.73 o 
  -7   7   5     3943.46     3916.94     76.34 o 
  -6   7   5      761.97      729.97     23.90 o 
  -5   7   5     1521.92     1409.26     59.88 o 
  -4   7   5     1166.98     1203.97     27.94 o 
  -3   7   5     8044.56     7713.31    103.78 o 
  -2   7   5     1148.85     1103.89     43.34 o 
  -1   7   5    17455.89    17602.41    222.44 o 
   0   7   5       47.46       45.94      8.77 o 
   1   7   5       39.65       80.44     13.73 o 
   2   7   5        7.82      -10.42     12.17 o 
   3   7   5      323.28      304.76     50.56 o 
   4   7   5       64.78      102.62     12.65 o 
   5   7   5     4119.26     4242.23     77.16 o 
   6   7   5        0.09       26.68     16.65 o 
   7   7   5       20.45       28.65     19.25 o 
   8   7   5        3.55       -9.41     26.09 o 
   9   7   5       94.15       65.26     30.34 o 
  10   7   5      165.67      158.92     35.66 o 
  11   7   5       75.50       44.61     38.89 o 
 -11   8   5       98.03       98.04     57.14 o 
 -10   8   5      607.51      752.82     57.06 o 
  -9   8   5     1124.44     1201.83    129.34 o 
  -8   8   5      911.62     1074.36     54.88 o 
  -7   8   5     1866.19     1864.66    157.91 o 
  -6   8   5      873.25      998.37     34.67 o 
  -5   8   5     1882.34     1670.51     35.05 o 
  -4   8   5     2606.65     2757.25     45.76 o 
  -3   8   5      780.49     1145.18     25.98 o 
  -2   8   5     6726.61     6641.22    103.04 o 
  -1   8   5    20459.42    20148.48    254.38 o 
   0   8   5    10808.92    10885.49    208.59 o 
   1   8   5    12039.71    12699.58    232.48 o 
   2   8   5     1470.28     1351.66     39.75 o 
   3   8   5    12912.10    13452.00    593.22 o 
   4   8   5     1944.74     1865.27     70.99 o 
   5   8   5     3628.23     3468.12     68.22 o 
   6   8   5     3296.68     3572.08     72.73 o 
   7   8   5     1037.04      924.58     31.31 o 
   8   8   5     2401.10     2609.81     83.10 o 
   9   8   5      431.18      410.29     37.02 o 
  10   8   5     2841.54     3089.21     96.12 o 
 -10   9   5     4512.77     4524.54    231.33 o 
  -9   9   5        1.93      -19.88     39.42 o 
  -8   9   5    10483.61    10154.07    279.29 o 
  -7   9   5       13.48       31.97     54.02 o 
  -6   9   5     2170.44     2034.94     64.69 o 
  -5   9   5       18.57       25.07     14.96 o 
  -4   9   5     6410.22     6038.61     86.46 o 
  -3   9   5      111.20      121.27     12.65 o 
  -2   9   5     3653.40     3618.63     49.10 o 
  -1   9   5       15.32       22.79     10.01 o 
   0   9   5     7540.60     8118.65    123.48 o 
   1   9   5        1.50       -0.47     14.31 o 
   2   9   5     7105.92     7280.63    141.50 o 
   3   9   5      741.19      790.68     41.73 o 
   4   9   5       93.26       83.27     32.55 o 
   5   9   5      245.18      208.64     24.04 o 
   6   9   5     2444.12     2498.20     59.01 o 
   7   9   5      457.52      406.55     30.67 o 
   8   9   5     1344.48     1236.48     46.55 o 
   9   9   5      114.21        8.59     41.59 o 
  10   9   5      250.50      223.45     50.30 o 
 -10  10   5     1892.50     2023.81     85.49 o 
  -9  10   5        6.39        6.64     57.49 o 
  -8  10   5     4433.64     4511.17    172.98 o 
  -7  10   5      130.66      126.45     33.26 o 
  -6  10   5     4372.93     4280.56    104.55 o 
  -5  10   5      303.41      240.30     22.94 o 
  -4  10   5    14148.62    14011.50    216.33 o 
  -3  10   5      503.96      494.92     18.11 o 
  -2  10   5    12962.56    12373.18    145.91 o 
  -1  10   5        1.01        1.00     10.69 o 
   0  10   5    21268.73    19940.28    252.96 o 
   1  10   5      280.74      267.71     22.11 o 
   2  10   5    38112.53    37979.63   1286.34 o 
   3  10   5      605.05      648.64     33.28 o 
   4  10   5    11355.25    11806.16    225.28 o 
   5  10   5      182.54      187.96     24.50 o 
   6  10   5    13951.19    12870.01    205.52 o 
   7  10   5      160.55      120.47     28.42 o 
   8  10   5     3179.24     3228.20     91.97 o 
   9  10   5       93.41       78.40     44.75 o 
  10  10   5     2061.21     2328.97     90.42 o 
 -10  11   5        4.88        5.32     51.05 o 
  -9  11   5      636.35      580.48     53.99 o 
  -8  11   5       90.80      218.91     93.16 o 
  -7  11   5      554.86      555.88     45.48 o 
  -6  11   5       57.19       50.20     47.44 o 
  -5  11   5       29.50       57.07     28.40 o 
  -4  11   5      142.69      237.79     35.05 o 
  -3  11   5      147.84      109.27     17.30 o 
  -2  11   5      509.69      577.66     31.69 o 
  -1  11   5      122.62       50.69     12.69 o 
   0  11   5       70.03       75.62     15.49 o 
   1  11   5     2060.48     2026.68     54.47 o 
   2  11   5       41.16       65.96     20.85 o 
   3  11   5       69.40       47.36     25.03 o 
   4  11   5       39.55       33.26     27.79 o 
   5  11   5      764.21      744.56     52.40 o 
   6  11   5        5.65       38.12     27.33 o 
   7  11   5       40.01       -0.67     29.17 o 
   8  11   5       90.87       86.84     34.05 o 
   9  11   5       22.63       37.24     44.66 o 
  10  11   5       23.29        6.58     84.50 o 
  -9  12   5     1370.03     1375.54     70.77 o 
  -8  12   5      479.06      523.21     52.23 o 
  -7  12   5     3870.13     4190.26    156.88 o 
  -6  12   5      748.04      770.48     71.86 o 
  -5  12   5     5479.76     5750.73    129.83 o 
  -4  12   5     2489.42     2452.88     98.04 o 
  -3  12   5     7726.76     7562.19    108.29 o 
  -2  12   5     2668.07     2628.05     55.09 o 
  -1  12   5     5760.20     5597.03    126.91 o 
   0  12   5     5624.73     5769.30     96.32 o 
   1  12   5      742.07      669.09     47.62 o 
   2  12   5     6577.88     6883.02    312.54 o 
   3  12   5     5501.33     5485.83    118.74 o 
   4  12   5      764.95      853.04     54.72 o 
   5  12   5     9389.88     9680.10    160.77 o 
   6  12   5     2354.19     2377.87     63.62 o 
   7  12   5     7757.40     7293.82    131.53 o 
   8  12   5      920.77     1011.15     50.19 o 
   9  12   5     2932.74     2921.94     80.63 o 
  -9  13   5        4.22        0.06     52.55 o 
  -8  13   5      772.25      773.89     60.56 o 
  -7  13   5        4.84      276.37     48.14 o 
  -6  13   5       31.41       33.50     35.63 o 
  -5  13   5       47.50      179.45     46.75 o 
  -4  13   5     1632.29     1556.82     47.79 o 
  -3  13   5        0.13      118.32     34.49 o 
  -2  13   5      253.10      299.26     32.29 o 
   0  13   5        3.51       -9.36     18.66 o 
   1  13   5       53.04       40.59     22.04 o 
   2  13   5      214.17      198.54     29.53 o 
   3  13   5       59.40      131.93     31.83 o 
   4  13   5     1017.06      968.33     92.46 o 
   5  13   5       13.95        3.32     28.01 o 
   6  13   5       20.79      -18.84     30.06 o 
   7  13   5       82.48       93.11     35.43 o 
   8  13   5      298.29      226.71     41.63 o 
   9  13   5       20.98       33.00     52.49 o 
  -8  14   5       46.34      -40.51     50.13 o 
  -7  14   5     1972.98     2094.32     84.10 o 
  -6  14   5      392.87      356.77     43.56 o 
  -5  14   5     5084.30     5128.78    123.86 o 
  -4  14   5       24.57      -10.91     26.97 o 
  -3  14   5     5145.34     5461.98    101.36 o 
  -2  14   5       26.57      -25.50     34.80 o 
  -1  14   5     9113.37     9067.84    181.41 o 
   0  14   5      125.40      164.01     31.59 o 
   1  14   5     3573.88     3778.95     74.35 o 
   2  14   5      752.83      840.65     42.37 o 
   3  14   5     6821.55     7146.24    152.89 o 
   4  14   5     1169.02     1206.94     67.18 o 
   5  14   5     5608.02     5680.95    107.96 o 
   6  14   5      101.76       27.88     33.31 o 
   7  14   5     3256.62     3383.00     84.88 o 
   8  14   5        2.46      -56.10     38.88 o 
  -8  15   5       26.86      -12.63     54.61 o 
  -7  15   5     1844.63     1708.14     74.13 o 
  -6  15   5       83.11      116.89     44.68 o 
  -5  15   5     1335.50     1355.74     58.86 o 
  -4  15   5        4.33      -46.53     37.05 o 
  -3  15   5      391.52      293.74     37.80 o 
  -2  15   5       49.11       24.03     34.52 o 
  -1  15   5      821.73      829.99     45.25 o 
   0  15   5      191.72      153.13     35.87 o 
   1  15   5      566.80      551.40     87.61 o 
   2  15   5        0.18       11.89     33.66 o 
   3  15   5       97.41      177.09     38.70 o 
   4  15   5        0.76       96.10     38.19 o 
   5  15   5      139.42      107.91     33.84 o 
   6  15   5       16.55       45.25     35.83 o 
   7  15   5       36.70       13.72     40.20 o 
   8  15   5       24.83        4.23     54.47 o 
  -7  16   5      710.25      680.45     63.05 o 
  -6  16   5      807.93      843.04     59.62 o 
  -5  16   5     1261.54     1366.30     65.98 o 
  -4  16   5     1060.20      993.55     57.30 o 
  -3  16   5      480.60      574.17     46.20 o 
  -2  16   5     1460.97     1333.95     56.09 o 
  -1  16   5     1089.76     1146.30     51.65 o 
   0  16   5     1630.51     1627.55     63.63 o 
   1  16   5      153.92      188.52     40.25 o 
   2  16   5     1981.82     1998.60     75.53 o 
   3  16   5     1780.04     1995.94     72.96 o 
   4  16   5     1683.30     1645.43     80.00 o 
   5  16   5     1754.81     1968.29     64.04 o 
   6  16   5     1341.97     1323.69     54.83 o 
   7  16   5      924.43      929.42    107.00 o 
  -7  17   5       15.97       62.33     68.57 o 
  -6  17   5      815.45      797.08     74.63 o 
  -5  17   5       75.24       12.34     52.46 o 
  -4  17   5     2185.45     2058.17     80.00 o 
  -3  17   5        2.90       38.46     42.89 o 
  -2  17   5      651.98      520.84     65.45 o 
  -1  17   5      115.50      196.79     44.56 o 
   0  17   5        5.98       28.21     37.67 o 
   1  17   5       70.23      -26.31     40.24 o 
   2  17   5       33.76       20.32     42.80 o 
   3  17   5       10.44      -65.80     58.53 o 
   4  17   5       27.83      -57.83     63.37 o 
   5  17   5       50.94       11.46     37.26 o 
   6  17   5       11.29        8.95     41.17 o 
  -6  18   5      410.24      456.93     61.28 o 
  -5  18   5      146.38       59.56     51.61 o 
  -4  18   5      592.36      759.46    121.03 o 
  -3  18   5      141.87       98.48     48.47 o 
  -2  18   5      412.71      618.15     78.26 o 
  -1  18   5      411.37      366.97     50.56 o 
   0  18   5     1134.66     1445.82     85.19 o 
   1  18   5        8.56      -23.28     44.63 o 
   2  18   5     2291.38     2780.91     92.80 o 
   3  18   5      200.79      152.28     50.18 o 
   4  18   5      929.16     1078.73     91.77 o 
   5  18   5       82.78       40.05     52.86 o 
  -5  19   5        3.02      -81.34     54.23 o 
  -4  19   5      168.14      242.21     56.42 o 
  -3  19   5       29.02      -31.40     46.62 o 
  -2  19   5      222.80      332.80     78.96 o 
  -1  19   5        1.65      -28.74     71.68 o 
   0  19   5       97.88      167.13     70.30 o 
   1  19   5       79.59        9.68     50.27 o 
   2  19   5      147.33      418.52     56.80 o 
   3  19   5       23.03      -51.62     54.08 o 
   4  19   5        0.32       -5.44     54.35 o 
  -3  20   5      135.72       38.59     51.92 o 
  -2  20   5     1105.93     1173.71     72.31 o 
  -1  20   5      158.01      106.31     78.26 o 
   0  20   5     1954.55     2138.62     86.93 o 
   1  20   5       84.59       62.33     55.34 o 
   2  20   5     2207.01     2427.84     96.05 o 
   3  20   5       36.25       64.22     57.66 o 
 -11   0   6        2.54      -32.21     37.96 o 
 -10   0   6      834.24      839.17     51.38 o 
  -9   0   6        2.23      -28.59     23.09 o 
  -8   0   6    25880.96    25659.78    386.81 o 
  -7   0   6       11.47      -15.43     17.00 o 
  -6   0   6    43891.05    44590.68    655.36 o 
  -5   0   6      124.64      105.60     13.46 o 
  -4   0   6    33399.60    32722.10    480.98 o 
  -3   0   6       64.87       65.14     12.39 o 
  -2   0   6    69378.62    72094.91   1296.05 o 
  -1   0   6      362.44      386.96     11.82 o 
   0   0   6    22600.52    22416.28    329.37 o 
   1   0   6      149.55      118.87      9.05 o 
   2   0   6   134452.39   142468.48   2489.25 o 
   3   0   6       75.74       57.65      7.69 o 
   4   0   6    46407.78    49245.47    726.91 o 
   5   0   6       18.60       39.78     13.07 o 
   6   0   6    44053.61    44383.24    653.62 o 
   7   0   6        3.25       -0.08     23.09 o 
   8   0   6     8380.68     8588.29    171.78 o 
   9   0   6        9.87      -27.84     28.52 o 
  10   0   6     6972.96     6995.53    255.92 o 
  11   0   6       20.64       16.46     42.05 o 
 -11   1   6      537.75      530.65     34.99 o 
 -10   1   6     1673.42     1759.91     97.47 o 
  -9   1   6      341.22      349.03     25.73 o 
  -8   1   6     8627.04     8581.19    110.72 o 
  -7   1   6     1184.36     1139.29     28.32 o 
  -6   1   6    10043.32     9819.78    109.04 o 
  -5   1   6     1008.05      953.99     21.88 o 
  -4   1   6     7478.42     7365.47    100.48 o 
  -3   1   6     1477.18     1428.12     26.61 o 
  -2   1   6     4582.21     4540.91     62.99 o 
  -1   1   6     6072.12     6081.83     71.98 o 
   0   1   6     3017.75     2975.82     36.06 o 
   1   1   6      644.38      639.20     13.50 o 
   2   1   6    12215.30    12096.91    153.58 o 
   3   1   6      606.95      620.32     27.21 o 
   4   1   6     1646.15     1637.97     23.79 o 
   5   1   6      396.65      447.18     12.99 o 
   6   1   6      444.87      484.30     15.77 o 
   7   1   6       99.89       98.15     17.23 o 
   8   1   6        2.77       13.37     19.16 o 
   9   1   6      132.11      116.00     23.33 o 
  10   1   6        7.31       25.11     25.91 o 
  11   1   6        6.25       -4.38     29.49 o 
 -11   2   6      867.94      880.78     45.69 o 
 -10   2   6      196.38      241.29     59.48 o 
  -9   2   6     1629.96     1618.71     43.51 o 
  -8   2   6       75.21      118.73     20.39 o 
  -7   2   6    13322.26    13723.67    165.68 o 
  -6   2   6      284.77      353.59     16.24 o 
  -5   2   6     4166.28     3937.40     53.11 o 
  -4   2   6      435.84      469.20     15.62 o 
  -3   2   6    26339.26    26597.91    304.10 o 
  -2   2   6     1173.86     1187.06     32.63 o 
  -1   2   6     1184.63     1325.06     26.74 o 
   0   2   6     2677.53     2652.59     33.23 o 
   1   2   6    33404.23    33909.06    380.53 o 
   2   2   6      923.27      876.68     17.79 o 
   3   2   6    49940.55    51557.57    578.74 o 
   4   2   6     1025.84     1095.38     57.32 o 
   5   2   6    27610.02    27152.65    309.96 o 
   6   2   6       63.74       62.98     12.76 o 
   7   2   6     7032.21     7273.08     93.07 o 
   8   2   6       90.22      116.61     30.64 o 
   9   2   6     2390.71     2447.13     52.51 o 
  10   2   6       76.44      236.90     28.10 o 
  11   2   6     2750.02     2790.13     64.35 o 
 -11   3   6     2006.72     2197.40     78.22 o 
 -10   3   6      459.34      426.44     51.88 o 
  -9   3   6      892.26      899.06     39.08 o 
  -8   3   6     5479.02     5294.04    120.67 o 
  -7   3   6     3908.05     3886.41     74.18 o 
  -6   3   6     3740.92     3666.03     79.63 o 
  -5   3   6     3270.61     3244.49     51.19 o 
  -4   3   6     4995.63     4972.90     69.78 o 
  -3   3   6     4992.66     4996.55     68.27 o 
  -2   3   6      112.26      110.80      9.60 o 
  -1   3   6     6918.12     6849.62     90.12 o 
   0   3   6     1859.61     1744.86     28.83 o 
   1   3   6      551.81      555.92     12.89 o 
   2   3   6    10380.70    10430.92    133.52 o 
   3   3   6      274.75      270.55     13.83 o 
   4   3   6      690.33      767.80     19.85 o 
   5   3   6       91.57      105.32     11.60 o 
   6   3   6       28.85       15.18     13.09 o 
   7   3   6       46.45       31.48     15.19 o 
   8   3   6       13.20      -12.40     18.64 o 
   9   3   6       42.80       53.89     23.22 o 
  10   3   6       47.44      -22.63     26.95 o 
  11   3   6       69.70       72.35     36.39 o 
 -11   4   6      264.86      396.63     64.18 o 
 -10   4   6      176.31      210.09     34.15 o 
  -9   4   6      443.98      542.22     52.63 o 
  -8   4   6      221.87      183.09     25.89 o 
  -7   4   6     1196.12     1233.68     73.18 o 
  -6   4   6     6704.13     6991.14     98.53 o 
  -5   4   6     2109.86     2243.72     50.44 o 
  -4   4   6    22550.53    24769.04    366.06 o 
  -3   4   6     2712.51     2802.29     44.24 o 
  -2   4   6    11173.51    11535.88    148.60 o 
  -1   4   6    12528.40    12857.84    165.25 o 
   0   4   6       91.38      168.27      7.58 o 
   1   4   6      394.72      357.72     15.45 o 
   2   4   6     7453.35     7623.82    106.87 o 
   3   4   6     3715.37     3731.99     60.43 o 
   4   4   6        2.57      -10.64      9.78 o 
   5   4   6     2355.68     2453.42     43.61 o 
   6   4   6    11561.90    12095.65    144.86 o 
   7   4   6     1262.11     1412.61     40.38 o 
   8   4   6       38.00       12.36     20.31 o 
   9   4   6     1854.82     2633.25     58.01 o 
  10   4   6       37.55      -19.59     30.08 o 
  11   4   6      233.68      336.28     38.46 o 
 -11   5   6     4153.66     4367.73    121.19 o 
 -10   5   6        6.14      -20.63     30.86 o 
  -9   5   6     3510.00     3539.38     77.03 o 
  -8   5   6       82.34      107.50     23.35 o 
  -7   5   6     8433.32     8411.23    139.79 o 
  -6   5   6       27.51       51.05     14.10 o 
  -5   5   6    11666.98    11578.78    153.70 o 
  -4   5   6        4.54       20.94      9.85 o 
  -3   5   6    22163.50    22511.91    286.73 o 
  -2   5   6      403.75      372.98     11.10 o 
  -1   5   6    33870.87    33992.88    428.97 o 
   0   5   6      320.07      337.64     16.24 o 
   1   5   6     8264.86     8033.69    103.71 o 
   2   5   6        1.29        0.84      5.87 o 
   3   5   6     2468.66     2434.55     38.32 o 
   4   5   6       25.20       35.78     10.24 o 
   5   5   6     3307.99     3372.10     48.17 o 
   6   5   6        0.88        1.06     13.52 o 
   7   5   6      204.27      213.83     17.98 o 
   8   5   6      474.75      404.75     30.01 o 
   9   5   6       12.60       38.10     77.38 o 
  10   5   6      284.19      265.03     34.27 o 
  11   5   6       12.18      -19.51     35.93 o 
 -11   6   6     2006.57     1927.07     82.71 o 
 -10   6   6        2.66      -15.09     39.50 o 
  -9   6   6     1899.66     1855.70     56.00 o 
  -8   6   6      103.10      106.35     26.73 o 
  -7   6   6    10622.43    10387.23    167.52 o 
  -6   6   6      642.27      670.76     25.89 o 
  -5   6   6    13085.57    12373.52    164.02 o 
  -4   6   6      394.37      389.72     42.01 o 
  -3   6   6    59240.64    61868.98    777.75 o 
  -2   6   6     4381.31     4515.69     56.54 o 
  -1   6   6   114167.90   118432.39   1322.73 o 
   0   6   6      611.03      563.38     20.58 o 
   1   6   6     6037.02     5739.58     87.67 o 
   2   6   6     1022.15     1072.38     26.74 o 
   3   6   6    30673.90    28431.36    356.96 o 
   4   6   6     3243.29     3391.19     51.30 o 
   5   6   6     5839.80     5451.96     70.75 o 
   6   6   6     1155.31     1213.78     28.33 o 
   7   6   6    10917.71    10769.81    172.30 o 
   8   6   6     1414.11     1439.66     45.96 o 
   9   6   6    14594.09    14347.52    356.17 o 
  10   6   6      183.09      201.19     34.26 o 
  11   6   6     3755.88     3795.03     89.00 o 
 -11   7   6      435.73      532.54     67.53 o 
 -10   7   6     3372.97     3410.56    117.40 o 
  -9   7   6      502.10      502.06     91.94 o 
  -8   7   6     2307.65     2548.36     62.63 o 
  -7   7   6      548.22      575.97     30.71 o 
  -6   7   6     2824.99     2678.07     58.09 o 
  -5   7   6      335.46      355.30     17.01 o 
  -4   7   6     7615.81     7677.77    104.75 o 
  -3   7   6     1815.74     1712.88     37.32 o 
  -2   7   6     9533.98     9631.51    113.59 o 
  -1   7   6     4216.17     4135.80     52.63 o 
   0   7   6      706.84      615.43     18.48 o 
   1   7   6       65.88       49.57     13.80 o 
   2   7   6      340.41      499.48     49.00 o 
   3   7   6      758.02      766.24     28.11 o 
   4   7   6      793.08      759.62     24.00 o 
   5   7   6       27.02       21.85     15.37 o 
   6   7   6     1878.66     1886.73     41.98 o 
   7   7   6      142.79      170.43     46.90 o 
   8   7   6      674.34      735.00     30.94 o 
   9   7   6       77.12       60.82     29.85 o 
  10   7   6       13.44       46.23     34.39 o 
  11   7   6        1.03      -16.30     37.29 o 
 -11   8   6       75.94      -19.91     53.20 o 
 -10   8   6     2169.38     2228.46     86.78 o 
  -9   8   6      531.10      503.67     48.35 o 
  -8   8   6     6143.27     5775.12    134.68 o 
  -7   8   6      313.90      354.06     34.48 o 
  -6   8   6     2710.76     2530.46     56.00 o 
  -5   8   6      802.37      843.66     24.02 o 
  -4   8   6     5623.89     5347.27     76.87 o 
  -3   8   6      135.62      164.86     21.84 o 
  -2   8   6    19247.79    18864.42    216.73 o 
  -1   8   6     3583.20     3570.26     52.02 o 
   0   8   6    42762.94    43060.23    618.85 o 
   1   8   6     1098.77     1074.55     52.12 o 
   2   8   6    14651.57    13777.23    253.06 o 
   3   8   6     4104.24     4357.06     92.91 o 
   4   8   6     7673.79     7038.11    140.68 o 
   5   8   6     1485.33     1533.27     37.02 o 
   6   8   6     7849.17     8132.72    116.95 o 
   7   8   6      421.82      416.43     26.04 o 
   8   8   6     9077.72     9143.00    133.57 o 
   9   8   6      588.22      679.55     39.54 o 
  10   8   6     7146.79     7140.81    131.82 o 
 -10   9   6      147.09      216.04     54.32 o 
  -9   9   6      173.09      112.61    144.58 o 
  -8   9   6      599.57      802.25     80.00 o 
  -7   9   6      374.59      393.34     40.12 o 
  -6   9   6       74.18       76.23     29.17 o 
  -5   9   6      150.69      180.23     20.41 o 
  -4   9   6      382.15      410.09     21.14 o 
  -3   9   6     3945.00     4139.99     61.80 o 
  -2   9   6       79.92       93.88     11.00 o 
  -1   9   6     1017.00     1011.17     24.25 o 
   0   9   6      100.15      107.24     23.70 o 
   1   9   6      915.85      971.09     34.22 o 
   2   9   6      839.76     1094.79     39.23 o 
   3   9   6      586.05      532.70     47.44 o 
   4   9   6        0.91       29.26     24.24 o 
   5   9   6       94.55       63.62     22.80 o 
   6   9   6       21.42       64.24     23.57 o 
   7   9   6     2002.00     1958.51     54.51 o 
   8   9   6       39.94       31.46     30.23 o 
   9   9   6       20.30      -10.02     40.30 o 
  10   9   6       38.18      103.47     51.60 o 
 -10  10   6      715.68      777.20     62.91 o 
  -9  10   6      213.93      209.57    147.18 o 
  -8  10   6     2984.63     2985.80     92.18 o 
  -7  10   6       52.12       58.23     34.11 o 
  -6  10   6     3379.45     3149.97    117.05 o 
  -5  10   6       89.79       89.90     28.39 o 
  -4  10   6     5324.50     5471.83     81.45 o 
  -3  10   6       97.46      126.67     13.29 o 
  -2  10   6     6353.87     6310.54     84.66 o 
  -1  10   6     5734.62     6570.61     89.75 o 
   0  10   6    11725.35    11066.84    165.95 o 
   1  10   6      494.93      535.72     36.71 o 
   2  10   6    15106.04    15663.43    288.44 o 
   3  10   6     5376.92     5623.63    194.10 o 
   4  10   6     6268.35     6362.28    133.09 o 
   5  10   6     9428.29     9220.84    167.12 o 
   6  10   6     9539.27     9621.27    159.53 o 
   7  10   6      973.69      923.86     39.51 o 
   8  10   6     2394.36     2756.06     70.90 o 
   9  10   6       12.47        4.22     44.55 o 
  10  10   6     1539.84     1763.60     76.88 o 
 -10  11   6     1157.78     1212.26    113.24 o 
  -9  11   6        1.81       55.13     45.54 o 
  -8  11   6     3707.80     3548.01    106.31 o 
  -7  11   6        0.99       56.55     36.56 o 
  -6  11   6     3701.53     3638.05    201.72 o 
  -5  11   6       86.11       42.84     38.44 o 
  -4  11   6     9379.11     9293.96    149.78 o 
  -3  11   6      141.78      134.89     16.79 o 
  -2  11   6    11446.20    11422.82    136.45 o 
  -1  11   6       83.14      106.71     14.05 o 
   0  11   6       11.33       15.71     15.35 o 
   1  11   6      210.15      218.90     23.38 o 
   2  11   6     2030.94     1861.77     54.73 o 
   3  11   6       67.87       73.98     26.28 o 
   4  11   6      212.97      205.45     29.80 o 
   5  11   6       18.29       18.71     23.11 o 
   6  11   6      671.71      733.14     36.80 o 
   7  11   6       80.38      103.61     30.45 o 
   8  11   6     1720.11     1574.99     54.56 o 
   9  11   6        1.50       18.65     45.25 o 
  10  11   6       36.97       12.57     53.58 o 
  -9  12   6      560.58      497.24     56.07 o 
  -8  12   6      430.56      389.14     51.76 o 
  -7  12   6     3174.94     3173.62    305.44 o 
  -6  12   6     2063.78     1937.07     77.40 o 
  -5  12   6     4594.18     4580.03    195.14 o 
  -4  12   6     4030.11     3671.01     91.79 o 
  -3  12   6     4821.87     4874.40     75.90 o 
  -2  12   6      897.25      813.64     25.81 o 
  -1  12   6     6078.43     6286.77    103.72 o 
   0  12   6     4937.88     4879.95     84.71 o 
   1  12   6     2956.36     2978.57     71.54 o 
   2  12   6     5293.66     5507.08    116.18 o 
   3  12   6     7085.90     7094.51    202.07 o 
   4  12   6     2370.53     2449.16    142.50 o 
   5  12   6     4112.74     4413.42    149.59 o 
   6  12   6     6140.81     5841.14    109.07 o 
   7  12   6     1977.54     2170.67     64.65 o 
   8  12   6      426.41      487.06     40.84 o 
   9  12   6     1473.22     1527.95     73.19 o 
  -9  13   6      740.43      836.68    102.16 o 
  -8  13   6       12.12       52.10     47.70 o 
  -7  13   6     4054.24     3976.60    154.10 o 
  -6  13   6        0.02       19.67     37.09 o 
  -5  13   6     6460.49     6445.11    143.18 o 
  -4  13   6       11.01       11.37     24.36 o 
  -3  13   6     3206.72     3235.99     57.62 o 
  -2  13   6       57.11       47.43     23.49 o 
  -1  13   6    10153.38     9808.79    191.80 o 
   0  13   6        0.24        0.92     18.84 o 
   1  13   6      907.89      912.68     40.04 o 
   2  13   6       27.27        0.33     27.70 o 
   3  13   6     2710.96     2894.28    145.45 o 
   4  13   6      170.19      127.90     34.53 o 
   5  13   6       35.54       65.63     28.72 o 
   6  13   6      198.57      154.37     32.97 o 
   7  13   6       35.36       76.11     36.52 o 
   8  13   6      117.76       66.16     38.47 o 
   9  13   6        0.58       36.71     64.07 o 
  -8  14   6       14.11      -74.67     49.78 o 
  -7  14   6      711.20      744.45    108.39 o 
  -6  14   6       20.15       23.21     37.87 o 
  -5  14   6     1651.17     1798.51     76.61 o 
  -4  14   6        7.23      -27.01     27.45 o 
  -3  14   6     1275.77     1308.52     54.96 o 
  -2  14   6       23.10       -6.88     24.73 o 
  -1  14   6     3133.50     3371.29    234.62 o 
   0  14   6        0.09      -44.40     29.60 o 
   1  14   6     1980.99     2161.58     52.98 o 
   2  14   6      129.32      103.57     32.81 o 
   3  14   6    11476.09    11384.70    222.82 o 
   4  14   6      536.34      487.45     59.91 o 
   5  14   6     7003.54     7193.08    129.90 o 
   6  14   6      169.78      106.92     33.90 o 
   7  14   6     2498.95     2629.44     74.16 o 
   8  14   6        1.75      -43.77     39.46 o 
  -8  15   6      605.02      570.57     80.52 o 
  -7  15   6       43.63      245.82     92.64 o 
  -6  15   6      641.38      569.38     67.88 o 
  -5  15   6      161.61      337.26     54.29 o 
  -4  15   6       20.21      -11.64     49.18 o 
  -3  15   6      291.68      347.85     59.74 o 
  -2  15   6      297.94      263.15     29.80 o 
  -1  15   6      145.51      191.14     36.78 o 
   0  15   6      384.62      358.21     37.13 o 
   1  15   6        0.72       57.04     33.39 o 
   2  15   6       48.49        2.90     45.54 o 
   3  15   6       40.69       33.99     36.08 o 
   4  15   6      537.79      478.67     47.96 o 
   5  15   6        4.48       -7.69     32.66 o 
   6  15   6      505.01      413.65     39.54 o 
   7  15   6        6.48        8.86     41.68 o 
   8  15   6        2.53      -50.46     43.24 o 
  -7  16   6      991.99      885.00     92.29 o 
  -6  16   6       77.84       53.29     48.09 o 
  -5  16   6     3318.52     2867.15     89.56 o 
  -4  16   6       95.64      112.42     40.97 o 
  -3  16   6     2136.99     2119.86     75.59 o 
  -2  16   6      534.76      500.06    107.87 o 
  -1  16   6     3399.75     3436.00     94.73 o 
   0  16   6     1776.46     1689.00     66.99 o 
   1  16   6     1394.49     1401.34     59.50 o 
   2  16   6      879.21      992.06     53.68 o 
   3  16   6     4885.09     4956.65    119.08 o 
   4  16   6       87.58      159.33     43.57 o 
   5  16   6     2721.21     2877.32     75.61 o 
   6  16   6      306.81      398.23     44.23 o 
   7  16   6     1227.21     1305.86     58.79 o 
  -6  17   6      118.59      136.73     52.99 o 
  -5  17   6       50.83       27.09     46.74 o 
  -4  17   6      180.57      434.63     85.88 o 
  -3  17   6      596.63      498.60     48.32 o 
  -2  17   6      168.14      323.46     65.28 o 
  -1  17   6     1489.46     1355.85     60.24 o 
   0  17   6       14.13       63.60     50.56 o 
   1  17   6        5.91      -38.47     40.46 o 
   2  17   6       18.91      131.83     44.17 o 
   3  17   6      623.61      592.18     76.88 o 
   4  17   6       16.21       30.47     65.10 o 
   5  17   6      133.03       78.80     38.66 o 
   6  17   6       30.26       25.95     41.22 o 
  -6  18   6     1042.20     1050.20     80.00 o 
  -5  18   6        3.95      -28.20     49.98 o 
  -4  18   6     2198.45     2131.41    145.45 o 
  -3  18   6        5.88       15.57     47.28 o 
  -2  18   6     2105.84     2002.12     81.39 o 
  -1  18   6       72.88       46.06     66.49 o 
   0  18   6     4828.26     4669.12    119.81 o 
   1  18   6      104.53      108.00     46.79 o 
   2  18   6     4713.42     4559.96    119.85 o 
   3  18   6      183.61      106.08     73.59 o 
   4  18   6     2872.10     2938.38    138.87 o 
   5  18   6      121.52       89.14     52.51 o 
  -4  19   6      367.56      456.22     61.43 o 
  -3  19   6        1.71      -29.40     64.07 o 
  -2  19   6      141.11      110.95     46.24 o 
  -1  19   6        2.38      -54.02     70.99 o 
   0  19   6      349.33      447.18     57.04 o 
   1  19   6       28.89      -10.76     49.58 o 
   2  19   6     1836.18     1880.13    183.37 o 
   3  19   6       12.52      -25.58     53.48 o 
   4  19   6      238.75      108.74     78.96 o 
  -3  20   6      322.51      216.77     60.37 o 
  -2  20   6      127.27      251.83    108.39 o 
  -1  20   6      294.52      192.54     81.73 o 
   0  20   6      292.64      543.00     87.96 o 
   1  20   6      395.10      327.21     61.97 o 
   2  20   6      250.75      424.86     61.71 o 
   3  20   6      451.36      412.05     65.52 o 
 -11   1   7      317.60      294.13     32.49 o 
 -10   1   7     2788.69     2763.85     76.27 o 
  -9   1   7      261.79      245.16     24.68 o 
  -8   1   7    10908.77    10646.10    133.50 o 
  -7   1   7      574.48      545.82     19.86 o 
  -6   1   7    10845.48    10684.67    130.36 o 
  -5   1   7      721.38      699.31     18.08 o 
  -4   1   7     9959.92     9626.90    193.28 o 
  -3   1   7      547.49      614.39     17.03 o 
  -2   1   7     8107.46     7970.45     94.43 o 
  -1   1   7     2960.18     2949.59     42.07 o 
   0   1   7     4716.88     4627.11     54.88 o 
   1   1   7      208.05      216.40      7.81 o 
   2   1   7    19505.32    19162.00    240.85 o 
   3   1   7       60.89       74.65      9.20 o 
   4   1   7     3274.38     3215.93     43.40 o 
   5   1   7        6.08        6.84      8.81 o 
   6   1   7      266.62      209.48     12.79 o 
   7   1   7       80.52       62.65     16.91 o 
   8   1   7       20.83       15.00     18.91 o 
   9   1   7       12.18      -31.64     21.09 o 
  10   1   7        2.96      -10.85     25.44 o 
  11   1   7       28.22       22.08     30.31 o 
 -11   2   7        8.39      -35.95     35.32 o 
 -10   2   7     3650.56     3366.98     95.53 o 
  -9   2   7        7.05       35.14     21.56 o 
  -8   2   7     6135.19     5908.11     99.67 o 
  -7   2   7       72.69       96.83     15.86 o 
  -6   2   7     6902.51     6990.49     88.98 o 
  -5   2   7       60.14       58.54     10.63 o 
  -4   2   7    16645.71    15988.65    186.29 o 
  -3   2   7      514.99      557.27     16.22 o 
  -2   2   7    42434.16    43102.18    542.66 o 
  -1   2   7        0.37        9.87      5.60 o 
   0   2   7   159626.66   160681.63   1794.21 o 
   1   2   7        9.70       13.90      4.69 o 
   2   2   7    83680.73    85585.41   1058.08 o 
   3   2   7      146.91      170.96      8.16 o 
   4   2   7    80562.17    82962.87    929.83 o 
   5   2   7      284.78      339.32     14.26 o 
   6   2   7    14757.74    14380.03    169.81 o 
   7   2   7       94.64      148.26     19.16 o 
   8   2   7     7778.98     7473.84    108.82 o 
   9   2   7      139.40      175.26     25.95 o 
  10   2   7     8764.41     8461.94    125.92 o 
  11   2   7       57.72      114.61     31.68 o 
 -11   3   7     4257.11     4336.59    152.60 o 
 -10   3   7      254.31      294.29     40.55 o 
  -9   3   7     3634.94     3698.83     96.06 o 
  -8   3   7     3435.74     3355.72     70.93 o 
  -7   3   7     9481.65     9129.33    152.65 o 
  -6   3   7     2104.39     2080.08     46.19 o 
  -5   3   7    12562.33    12730.48    167.83 o 
  -4   3   7     3543.73     3327.44     49.51 o 
  -3   3   7    12593.20    12577.40    190.29 o 
  -2   3   7      854.62      855.54     19.13 o 
  -1   3   7    41369.54    41773.08    525.64 o 
   0   3   7     2003.23     1993.11     26.58 o 
   1   3   7       20.58       40.36      5.35 o 
   2   3   7    10929.30    10811.28    138.68 o 
   3   3   7     2843.67     2725.27     41.26 o 
   4   3   7     2177.07     2238.60     33.58 o 
   5   3   7     1029.70     1064.45     26.10 o 
   6   3   7      666.96      727.37     24.66 o 
   7   3   7      551.90      555.12     23.13 o 
   8   3   7      102.36       63.57     20.51 o 
   9   3   7      240.28      267.99     27.02 o 
  10   3   7      135.86      127.58     28.34 o 
  11   3   7        3.04       34.68     35.27 o 
 -11   4   7     1782.00     1642.39     59.89 o 
 -10   4   7        6.95      -11.72     31.29 o 
  -9   4   7     4747.77     4825.03     94.54 o 
  -8   4   7       76.11       26.94     21.54 o 
  -7   4   7    13781.91    12580.45    244.74 o 
  -6   4   7      191.53      196.36     15.36 o 
  -5   4   7    40700.87    42514.71    538.75 o 
  -4   4   7      706.07      773.15     26.84 o 
  -3   4   7    57302.32    60243.22    757.06 o 
  -2   4   7     1170.57     1120.76     48.29 o 
  -1   4   7   194243.98   200457.50   2508.06 o 
   0   4   7       25.56       26.95      5.61 o 
   1   4   7    34016.89    33099.61    494.80 o 
   2   4   7        8.21       -0.87     10.75 o 
   3   4   7    44462.90    42806.86    533.42 o 
   4   4   7       13.17       -7.42     10.79 o 
   5   4   7    41390.11    41328.48    467.95 o 
   6   4   7      313.77      338.47     20.35 o 
   7   4   7    15276.32    15255.82    181.62 o 
   8   4   7       97.40       73.49     21.35 o 
   9   4   7    37513.35    36753.77    543.56 o 
  10   4   7       88.06       61.63     32.77 o 
  11   4   7     2789.47     2737.48     74.08 o 
 -11   5   7     1086.82     1253.05     89.19 o 
 -10   5   7        2.38      -10.92     31.93 o 
  -9   5   7     1285.87     1298.83     45.33 o 
  -8   5   7       81.80       50.63     23.79 o 
  -7   5   7     1816.63     1740.09     74.50 o 
  -6   5   7     1886.53     1928.93     38.06 o 
  -5   5   7     4272.45     4369.83     64.92 o 
  -4   5   7     1570.16     1569.46     34.64 o 
  -3   5   7     7344.60     7418.29     99.38 o 
  -2   5   7     1947.41     1993.71     28.76 o 
  -1   5   7    10307.05    10026.37    131.06 o 
   0   5   7      971.67     1009.22     22.24 o 
   1   5   7     2295.29     2212.73     33.28 o 
   2   5   7       11.21        7.08      9.70 o 
   3   5   7     2464.54     2341.59     40.89 o 
   4   5   7     1908.78     2030.85     31.94 o 
   5   5   7     1048.11     1083.18     25.17 o 
   6   5   7     2065.50     2063.06     36.32 o 
   7   5   7      353.31      368.93     19.62 o 
   8   5   7        6.21      -28.47     23.12 o 
   9   5   7       47.64       88.09     30.42 o 
  10   5   7       19.36       17.66     32.33 o 
  11   5   7        0.38      -10.45     35.84 o 
 -11   6   7      201.76      142.68     51.43 o 
 -10   6   7     1526.27     1465.88     52.47 o 
  -9   6   7      246.81      280.62     55.53 o 
  -8   6   7      212.82      188.30     26.32 o 
  -7   6   7      920.82      923.53     33.75 o 
  -6   6   7     2843.25     2861.78     59.56 o 
  -5   6   7     2174.01     2183.71     39.89 o 
  -4   6   7     6043.36     6500.20     89.79 o 
  -3   6   7     5599.91     5933.98     81.57 o 
  -2   6   7    37365.92    39715.19    447.10 o 
  -1   6   7     9522.14     9529.47    125.43 o 
   0   6   7      114.06      301.12     30.48 o 
   1   6   7      227.62      193.80     10.89 o 
   2   6   7     5185.38     4916.96     77.23 o 
   3   6   7     3599.16     3497.87     51.53 o 
   4   6   7     5618.85     5599.17     78.48 o 
   5   6   7     1692.14     1705.14     31.57 o 
   6   6   7     6011.52     6112.45     90.67 o 
   7   6   7     2390.02     2706.71     53.27 o 
   8   6   7    10046.17     9741.75    206.53 o 
   9   6   7     1939.03     2258.95     80.00 o 
  10   6   7      324.86      458.97     38.66 o 
  11   6   7      471.14      538.76     44.17 o 
 -11   7   7     3469.66     3450.45    109.55 o 
 -10   7   7      434.40      475.94     51.89 o 
  -9   7   7     4883.96     4756.48    384.40 o 
  -8   7   7      235.42      283.66     32.66 o 
  -7   7   7     1740.35     1899.69     49.40 o 
  -6   7   7      236.41      221.11     44.77 o 
  -5   7   7     3986.66     3901.16     60.65 o 
  -4   7   7      560.60      530.63     34.34 o 
  -3   7   7     4149.49     3867.46     56.70 o 
  -2   7   7      494.30      514.52     14.00 o 
  -1   7   7    15054.67    14912.46    171.82 o 
   0   7   7       73.63       83.53     10.47 o 
   1   7   7     1581.70     1477.12     29.62 o 
   2   7   7      360.02      392.52     22.32 o 
   3   7   7     2932.00     2806.10     43.73 o 
   4   7   7        1.35       -1.77     14.79 o 
   5   7   7       23.56       10.13     15.68 o 
   6   7   7       63.70      100.63     18.04 o 
   7   7   7        1.61        3.83     24.99 o 
   8   7   7        3.20       31.28     25.88 o 
   9   7   7        8.64       17.45     29.67 o 
  10   7   7        3.26       31.84     35.43 o 
  11   7   7       37.39        8.18     39.96 o 
 -10   8   7      488.79      500.08     55.34 o 
  -9   8   7     1427.75     1454.66     65.13 o 
  -8   8   7     1642.27     1861.85    150.81 o 
  -7   8   7      239.26      221.03     36.43 o 
  -6   8   7     1101.12     1118.62     57.64 o 
  -5   8   7     1975.84     1970.05     45.44 o 
  -4   8   7     1649.26     1590.83     32.94 o 
  -3   8   7     6519.08     7304.15     89.65 o 
  -2   8   7     5531.69     5414.26     68.00 o 
  -1   8   7     1518.14     1465.01     25.77 o 
   0   8   7    11765.79    12002.38    178.60 o 
   1   8   7      379.43      225.83     21.15 o 
   2   8   7     9404.65     9839.77    185.71 o 
   3   8   7     6034.02     5682.62    115.55 o 
   4   8   7     2805.36     2721.94     68.91 o 
   5   8   7     7547.62     7648.72    109.52 o 
   6   8   7     2222.57     2425.65     56.97 o 
   7   8   7    10919.05    10763.15    233.35 o 
   8   8   7     1358.93     1636.18     65.24 o 
   9   8   7     3627.17     3599.88     99.33 o 
  10   8   7     1134.73     1451.63    107.89 o 
 -10   9   7     3787.96     3903.14    178.69 o 
  -9   9   7       65.33      -47.84     40.11 o 
  -8   9   7    14970.44    14481.76    289.65 o 
  -7   9   7       52.97       27.30     31.69 o 
  -6   9   7     6806.46     6972.80    118.93 o 
  -5   9   7       51.12       41.52     17.21 o 
  -4   9   7    12926.22    12441.08    165.05 o 
  -3   9   7     1004.48     1012.68     23.26 o 
  -2   9   7     5476.63     5128.74     65.71 o 
  -1   9   7       46.41       54.73     10.15 o 
   0   9   7     3205.53     3075.42     53.49 o 
   1   9   7      154.83      144.99     32.21 o 
   2   9   7    23439.06    23597.51    569.15 o 
   3   9   7      117.85      117.36     20.11 o 
   4   9   7     3534.19     3407.65     98.00 o 
   5   9   7      360.46      375.07     26.59 o 
   6   9   7     1801.72     1646.54     90.49 o 
   7   9   7      459.67      433.25     39.91 o 
   8   9   7      470.88      466.52     45.94 o 
   9   9   7       73.36       29.59     41.62 o 
  10   9   7      625.33      663.79     56.48 o 
 -10  10   7     1117.20     1249.31     73.19 o 
  -9  10   7        0.12      -23.42     39.53 o 
  -8  10   7     5497.00     5762.20    185.79 o 
  -7  10   7       52.38       23.25     33.34 o 
  -6  10   7     8804.58     8682.64    214.36 o 
  -5  10   7        5.81      -25.45     26.94 o 
  -4  10   7     8551.49     8561.32    138.05 o 
  -3  10   7      155.70      128.68     13.83 o 
  -2  10   7    13164.42    12844.98    151.57 o 
  -1  10   7        6.50        8.79     11.91 o 
   0  10   7    17531.72    17060.68    251.56 o 
   1  10   7       56.41       39.95     18.50 o 
   2  10   7    21286.55    20432.74    371.21 o 
   3  10   7      736.31      741.04     33.68 o 
   4  10   7    16177.20    15892.68    296.66 o 
   5  10   7     1414.43     1379.53     44.50 o 
   6  10   7    14739.77    14501.95    229.20 o 
   7  10   7      137.46      191.63     29.03 o 
   8  10   7     4203.58     4175.47     88.74 o 
   9  10   7      181.11      132.77     65.10 o 
  10  10   7     3166.67     3303.87    108.64 o 
 -10  11   7        2.43       23.76     56.55 o 
  -9  11   7     1773.30     1657.99     73.68 o 
  -8  11   7       31.51      179.27     46.33 o 
  -7  11   7     6919.93     6559.86    149.30 o 
  -6  11   7      203.53      209.99     52.12 o 
  -5  11   7      696.45      711.63     41.44 o 
  -4  11   7      126.58      194.33     40.58 o 
  -3  11   7     2559.10     2550.47     41.05 o 
  -2  11   7      109.75      245.87     27.88 o 
  -1  11   7     6268.13     6010.89     84.47 o 
   0  11   7        2.35        0.52     18.46 o 
   1  11   7     2322.64     2195.63     98.35 o 
   2  11   7      284.37      355.10     26.63 o 
   3  11   7       52.58       23.77     21.81 o 
   4  11   7      493.70      455.25     70.47 o 
   5  11   7      177.76      147.42     25.74 o 
   6  11   7      124.88      152.42     29.21 o 
   7  11   7      107.57       90.14     30.86 o 
   8  11   7      100.76      173.27     34.95 o 
   9  11   7       90.16       69.19     46.34 o 
  -9  12   7      350.99      370.11     53.97 o 
  -8  12   7      634.67      650.39    127.09 o 
  -7  12   7     4286.39     4101.25    109.11 o 
  -6  12   7     1052.90     1044.21     52.96 o 
  -5  12   7     6235.85     5894.15    150.12 o 
  -4  12   7     1041.92     1012.19     36.64 o 
  -3  12   7     4646.46     4618.18     73.33 o 
  -2  12   7     1641.65     1646.75     37.32 o 
  -1  12   7     8775.72     9042.93    142.14 o 
   0  12   7     4853.27     4839.23     84.76 o 
   1  12   7     8067.78     8411.21    165.31 o 
   2  12   7     2901.77     3023.35    178.87 o 
   3  12   7    11006.50    11092.39    215.11 o 
   4  12   7     2349.76     2252.96    112.38 o 
   5  12   7     1705.65     1725.77     60.44 o 
   6  12   7     3201.06     3227.47    100.50 o 
   7  12   7      452.25      585.93     40.49 o 
   8  12   7      586.95      716.28     92.76 o 
   9  12   7      811.57      905.25     62.52 o 
  -9  13   7       13.04      109.55     55.99 o 
  -8  13   7     2123.95     2015.13     82.26 o 
  -7  13   7       12.64       49.15     43.91 o 
  -6  13   7      238.00      219.22     41.51 o 
  -5  13   7      116.09      308.23     69.63 o 
  -4  13   7     2548.30     2481.31    142.61 o 
  -3  13   7       30.92      101.12     28.00 o 
  -2  13   7      115.55       92.92     23.73 o 
  -1  13   7       21.37      283.58     78.61 o 
   0  13   7      258.75      206.49     28.43 o 
   1  13   7        0.96        2.52     22.93 o 
   2  13   7        5.33        4.72     24.50 o 
   3  13   7        0.05      122.13     38.44 o 
   4  13   7       78.92       65.70     37.57 o 
   5  13   7       76.25       83.92     36.97 o 
   6  13   7      995.56      860.26     41.65 o 
   7  13   7        0.57      -10.12     34.93 o 
   8  13   7       53.43        7.78     40.30 o 
   9  13   7        1.27       76.20     52.47 o 
  -8  14   7       24.95       89.38     60.08 o 
  -7  14   7     1520.15     1153.77    340.94 o 
  -6  14   7      280.41      279.16     42.47 o 
  -5  14   7     3564.28     3439.29     77.38 o 
  -4  14   7       41.11       34.24     29.48 o 
  -3  14   7     3164.28     3183.10    109.43 o 
  -2  14   7       63.36       22.97     24.60 o 
  -1  14   7     5969.10     5922.88    128.73 o 
   0  14   7      190.63      177.36     38.61 o 
   1  14   7     4251.08     4150.82     95.04 o 
   2  14   7       38.50        2.77     46.06 o 
   3  14   7     8539.70     8791.43    179.22 o 
   4  14   7        8.52      -38.04     53.68 o 
   5  14   7     5078.21     5210.19    124.27 o 
   6  14   7       27.93       29.60     32.44 o 
   7  14   7     3186.49     3254.93    121.12 o 
   8  14   7        7.56      -59.93     40.08 o 
  -8  15   7       29.68       14.54     64.41 o 
  -7  15   7     3953.79     3780.24    214.02 o 
  -6  15   7      165.08      225.27     54.81 o 
  -5  15   7     4707.38     4495.98    151.51 o 
  -4  15   7      106.59      129.69     40.40 o 
  -3  15   7     5460.17     5183.15    186.66 o 
  -2  15   7       17.20      -29.15     34.00 o 
  -1  15   7     1384.68     1466.23     56.57 o 
   0  15   7        0.60       23.56     34.82 o 
   1  15   7     2786.07     2698.10    118.26 o 
   2  15   7      250.63      240.66     37.91 o 
   3  15   7      483.79      424.62     42.64 o 
   4  15   7      458.13      377.92     42.30 o 
   5  15   7      100.04      163.97     44.32 o 
   6  15   7      147.68      133.34     38.69 o 
   7  15   7        3.54       19.81     38.35 o 
   8  15   7       77.26       13.27     44.25 o 
  -7  16   7      253.66      284.72     85.56 o 
  -6  16   7      409.27      337.22     50.64 o 
  -5  16   7     1283.20     1352.97     80.86 o 
  -4  16   7     1391.09     1258.55     60.81 o 
  -3  16   7     1353.73     1392.44     67.70 o 
  -2  16   7     1392.95     1231.54     59.13 o 
  -1  16   7     1918.59     2109.62     75.65 o 
   0  16   7     2727.87     2661.47     81.28 o 
   1  16   7      888.51      966.16     53.87 o 
   2  16   7     2235.83     2337.54    114.28 o 
   3  16   7     1613.62     1782.51     83.98 o 
   4  16   7     1233.36     1182.32     60.05 o 
   5  16   7      542.38      670.78     56.75 o 
   6  16   7      847.83      838.34     49.72 o 
   7  16   7      288.24      349.54     46.92 o 
  -6  17   7      664.41      543.38    103.03 o 
  -5  17   7       41.85       30.24     49.09 o 
  -4  17   7     2793.14     2539.26    180.08 o 
  -3  17   7        5.78       19.26     39.93 o 
  -2  17   7     2852.77     2620.11     90.56 o 
  -1  17   7        0.16      171.77     64.76 o 
   0  17   7     1930.85     2026.13     78.71 o 
   1  17   7       24.96      -20.72     40.92 o 
   2  17   7     1617.54     1662.05     82.25 o 
   3  17   7       34.83      -42.25     61.99 o 
   4  17   7       35.43      -25.01     46.13 o 
   5  17   7       67.57       59.08     49.46 o 
   6  17   7       50.98       74.17     42.98 o 
  -5  18   7      178.56       69.76     52.50 o 
  -4  18   7      377.05      511.11     57.55 o 
  -3  18   7       23.87      -29.23     46.65 o 
  -2  18   7      611.44      701.65     56.46 o 
  -1  18   7      174.19      129.17     69.95 o 
   0  18   7      827.42     1164.66     63.76 o 
   1  18   7      185.23      204.04     50.80 o 
   2  18   7      580.37      897.69     60.32 o 
   3  18   7      291.73      271.16     74.46 o 
   4  18   7      508.23      691.57     85.88 o 
   5  18   7      165.63      159.56     53.92 o 
  -4  19   7      165.03      211.70     53.95 o 
  -3  19   7        1.82      -75.97     50.64 o 
  -2  19   7      107.20      130.49     50.98 o 
  -1  19   7       43.96       35.67     72.03 o 
   0  19   7       94.48       91.08     72.38 o 
   1  19   7       60.61      -12.80     51.77 o 
   2  19   7      319.57      505.55     58.98 o 
   3  19   7      138.29       12.48     56.82 o 
   4  19   7      100.92      178.35     89.35 o 
  -3  20   7        3.86       16.59     56.19 o 
  -2  20   7     1949.10     1956.00    129.69 o 
  -1  20   7        0.99       52.98     80.69 o 
   0  20   7     2134.91     2228.81    125.36 o 
   1  20   7       75.44      110.94     57.49 o 
   2  20   7     2388.70     2531.80    102.99 o 
 -11   0   8       52.35      -19.55     39.65 o 
 -10   0   8      870.42      956.98     54.24 o 
  -9   0   8       68.10       65.95     31.26 o 
  -8   0   8     7570.85     7483.75    260.94 o 
  -7   0   8       27.95       -4.85     42.77 o 
  -6   0   8    27310.79    27549.17    509.44 o 
  -5   0   8      256.47      253.27     43.98 o 
  -4   0   8     4277.30     3782.67    121.55 o 
  -3   0   8      231.74      203.09     16.36 o 
  -2   0   8    84285.44    85109.98   1488.58 o 
  -1   0   8      435.20      481.68     14.47 o 
   0   0   8    37582.68    41310.83    602.87 o 
   1   0   8       70.42       48.18      9.06 o 
   2   0   8    66882.63    70053.56   1226.93 o 
   3   0   8      168.75      192.05     15.53 o 
   4   0   8     8989.19     8895.02    158.00 o 
   5   0   8        9.47        7.21     12.78 o 
   6   0   8    28080.90    27927.99    502.11 o 
   7   0   8       13.56        6.95     24.23 o 
   8   0   8    12712.22    13577.61    259.08 o 
   9   0   8       13.63      -33.41     39.13 o 
  10   0   8     4580.05     4843.27    220.59 o 
  11   0   8       16.49      -21.06     41.70 o 
 -11   1   8      443.54      433.16     46.99 o 
 -10   1   8     1848.23     1874.65     49.86 o 
  -9   1   8      660.33      633.54     30.27 o 
  -8   1   8     9441.72     9313.79    134.93 o 
  -7   1   8     1209.92     1211.31     44.78 o 
  -6   1   8    10609.98    10173.08    190.89 o 
  -5   1   8     1818.55     1723.00     35.64 o 
  -4   1   8     9932.06     9715.20    132.04 o 
  -3   1   8     2903.72     2930.59     45.50 o 
  -2   1   8    12500.30    12191.64    142.08 o 
  -1   1   8     5732.30     5748.11     68.53 o 
   0   1   8      367.81      329.12     11.80 o 
   1   1   8     1063.10     1027.57     16.44 o 
   2   1   8    17700.46    16906.96    213.62 o 
   3   1   8     1642.32     1647.17     32.61 o 
   4   1   8     3697.69     3548.00     47.17 o 
   5   1   8      613.06      633.64     17.81 o 
   6   1   8      675.47      615.92     22.49 o 
   7   1   8      215.97      203.66     18.71 o 
   8   1   8      257.97      247.30     22.31 o 
   9   1   8      203.63      205.17     25.38 o 
  10   1   8        3.16      -11.02     25.98 o 
  11   1   8      169.66      124.68     31.69 o 
 -11   2   8      328.96      329.01     42.70 o 
 -10   2   8       74.79      117.60     29.97 o 
  -9   2   8     2116.94     2099.66     57.23 o 
  -8   2   8      331.12      394.83     37.90 o 
  -7   2   8     9017.04     8799.49    111.14 o 
  -6   2   8      376.32      351.96     15.88 o 
  -5   2   8     1199.64     1127.56     38.89 o 
  -4   2   8      491.45      463.41     16.47 o 
  -3   2   8     8035.25     8184.38    176.00 o 
  -2   2   8     1638.33     1708.39     29.36 o 
  -1   2   8      115.72      126.45     10.30 o 
   0   2   8     2614.03     2699.97     34.41 o 
   1   2   8     4455.90     5116.97     61.38 o 
   2   2   8     1333.41     1405.62     24.88 o 
   3   2   8    34283.03    35670.06    402.59 o 
   4   2   8     1427.47     1544.86     39.17 o 
   5   2   8    16622.91    16949.49    197.12 o 
   6   2   8      470.73      618.50     29.30 o 
   7   2   8    12329.87    11860.96    159.90 o 
   8   2   8      273.03      383.89     29.44 o 
   9   2   8     4274.92     4359.86     81.77 o 
  10   2   8      157.85      379.20     30.79 o 
  11   2   8      262.54      251.45     38.43 o 
 -11   3   8     1853.79     1864.44     63.36 o 
 -10   3   8      334.27      342.04     36.28 o 
  -9   3   8     2073.94     2053.33     81.93 o 
  -8   3   8     4583.38     4529.63     87.34 o 
  -7   3   8     3690.66     3463.82     69.76 o 
  -6   3   8     3743.62     3739.92     59.03 o 
  -5   3   8     5258.98     5147.63     73.99 o 
  -4   3   8     7631.59     7550.30    101.64 o 
  -3   3   8     3913.04     3787.74     64.47 o 
  -2   3   8     1765.34     1650.88     28.31 o 
  -1   3   8    11416.10    10992.67    126.46 o 
   0   3   8      826.37      864.29     49.25 o 
   1   3   8        4.82       19.14      7.45 o 
   2   3   8     9140.26     8778.14    114.13 o 
   3   3   8     1218.69     1151.20     37.79 o 
   4   3   8        1.22        8.91     12.13 o 
   5   3   8      105.90       95.90     11.79 o 
   6   3   8      391.49      462.13     33.43 o 
   7   3   8       74.18       49.48     25.59 o 
   8   3   8       63.03       72.50     20.65 o 
   9   3   8        3.49       29.38     24.06 o 
  10   3   8       12.02       21.80     29.02 o 
  11   3   8       38.59       50.63     37.15 o 
 -11   4   8       12.52      -21.73     35.56 o 
 -10   4   8      370.33      374.40     50.94 o 
  -9   4   8      156.10      211.71     31.41 o 
  -8   4   8      562.20      533.38     30.90 o 
  -7   4   8      380.31      389.82     53.27 o 
  -6   4   8       11.38       12.19     13.29 o 
  -5   4   8     2441.17     2630.85     61.18 o 
  -4   4   8       16.47       46.09     12.99 o 
  -3   4   8     3433.46     3588.31     91.76 o 
  -2   4   8    17476.46    17961.04    230.49 o 
  -1   4   8     8829.01     8806.14    115.90 o 
   0   4   8     4034.33     4226.37     51.85 o 
   1   4   8     2810.33     2789.81     36.45 o 
   2   4   8    28493.98    30804.90    385.20 o 
   3   4   8     4761.18     4962.27     69.00 o 
   4   4   8      534.15      823.71     19.41 o 
   5   4   8     2672.93     2871.92     73.66 o 
   6   4   8      459.90      459.09     18.51 o 
   7   4   8      681.89      827.68     27.70 o 
   8   4   8     4734.55     4570.31     75.14 o 
   9   4   8     1531.77     2412.14    124.67 o 
  10   4   8     1357.05     1443.59     52.29 o 
  11   4   8       71.60      154.36     38.93 o 
 -11   5   8     4371.88     4461.79    112.15 o 
 -10   5   8       28.39      -31.87     32.20 o 
  -9   5   8     5340.38     5341.28    102.67 o 
  -8   5   8        5.19       -8.02     22.35 o 
  -7   5   8     5683.40     5599.35    124.81 o 
  -6   5   8      368.86      331.81     25.97 o 
  -5   5   8    13805.45    13806.29    181.51 o 
  -4   5   8       79.52       82.90     13.98 o 
  -3   5   8    22523.85    22233.66    283.74 o 
  -2   5   8        8.26       22.59      8.04 o 
  -1   5   8    27310.87    27274.95    346.07 o 
   0   5   8      711.28      658.58     16.39 o 
   1   5   8     3746.67     3328.13     47.40 o 
   2   5   8      320.68      336.20     11.57 o 
   3   5   8     5240.79     5109.94     71.22 o 
   4   5   8        0.37        9.40      9.50 o 
   5   5   8     2381.17     2392.95     38.07 o 
   6   5   8       21.38       15.51     14.13 o 
   7   5   8      890.28      917.69     28.29 o 
   8   5   8      367.09      340.59     33.10 o 
   9   5   8      180.10      252.81     32.87 o 
  10   5   8      177.81      149.32     40.17 o 
  11   5   8       29.29       42.01     37.01 o 
 -11   6   8     1333.18     1345.90     74.43 o 
 -10   6   8       53.67       47.04     38.60 o 
  -9   6   8      571.66      660.95     39.39 o 
  -8   6   8        0.98       -1.97     24.04 o 
  -7   6   8     1602.16     1674.10    128.08 o 
  -6   6   8       31.25        4.79     17.55 o 
  -5   6   8     6241.55     5952.83    100.48 o 
  -4   6   8        0.76      -11.84     10.14 o 
  -3   6   8     6997.75     6793.03     82.40 o 
  -2   6   8     1926.18     2020.89     32.29 o 
  -1   6   8    12920.71    12340.32    160.85 o 
   0   6   8       97.05       79.82      8.97 o 
   1   6   8      464.61      290.73     12.94 o 
   2   6   8      306.46      301.80     14.15 o 
   3   6   8    21098.16    20437.27    259.38 o 
   4   6   8       21.92       16.03     13.20 o 
   5   6   8    13465.92    13019.12    166.90 o 
   6   6   8      284.54      315.54     25.79 o 
   7   6   8    13571.99    13819.79    215.25 o 
   8   6   8      723.86      856.80     36.73 o 
   9   6   8     6497.58     6319.88    115.73 o 
  10   6   8      150.40      208.76     37.62 o 
  11   6   8     1285.76     1450.56     57.21 o 
 -11   7   8      480.58      525.12     61.67 o 
 -10   7   8     2692.88     2638.96    139.91 o 
  -9   7   8      706.56      787.38     40.62 o 
  -8   7   8     6256.59     6382.04    115.46 o 
  -7   7   8      284.07      258.73     26.55 o 
  -6   7   8     3839.02     3542.11     69.10 o 
  -5   7   8     1121.79     1180.22     41.79 o 
  -4   7   8     4598.69     4547.72    130.94 o 
  -3   7   8      761.11      748.11     19.64 o 
  -2   7   8     6989.42     6701.82     81.56 o 
  -1   7   8     1839.77     1714.35     54.38 o 
   0   7   8    16272.94    16605.41    214.00 o 
   1   7   8     1728.02     1740.95     48.34 o 
   2   7   8     2526.43     2438.78     43.95 o 
   3   7   8     1312.21     1176.90     25.60 o 
   4   7   8     1172.04      999.59     31.39 o 
   5   7   8      233.21      229.51     19.94 o 
   6   7   8      806.80      853.55     27.79 o 
   7   7   8      122.79      112.54     21.17 o 
   8   7   8      164.17      154.07     29.09 o 
   9   7   8       77.46       65.71     33.98 o 
  10   7   8      261.92      321.59     38.93 o 
 -10   8   8      773.99      757.87     89.17 o 
  -9   8   8      318.77      244.14     46.19 o 
  -8   8   8     4196.75     4069.77    109.33 o 
  -7   8   8      658.17      608.53     45.24 o 
  -6   8   8     3908.53     3773.04     73.28 o 
  -5   8   8     1580.29     1612.33     42.08 o 
  -4   8   8     5846.95     5827.38     83.00 o 
  -3   8   8     1708.01     1769.90     40.58 o 
  -2   8   8    14374.63    13756.74    160.28 o 
  -1   8   8     1165.70     1150.77     22.90 o 
   0   8   8    35426.69    36431.18    525.54 o 
   1   8   8     4136.08     4165.65     93.39 o 
   2   8   8    65405.70    67375.02   1186.03 o 
   3   8   8     1877.55     1853.28     53.55 o 
   4   8   8     8931.58     8838.20    140.21 o 
   5   8   8     2869.68     2878.13     60.82 o 
   6   8   8     3773.50     3848.39     77.95 o 
   7   8   8     1064.07     1198.91     52.93 o 
   8   8   8     1348.04     1399.83     48.15 o 
   9   8   8      397.45      453.02     44.72 o 
  10   8   8     2648.41     2742.90     92.60 o 
 -10   9   8       98.59      210.73     52.64 o 
  -9   9   8        1.04      -27.01     43.83 o 
  -8   9   8      907.41     1219.28     76.53 o 
  -7   9   8      505.26      453.75     41.85 o 
  -6   9   8      534.12      591.41     33.24 o 
  -5   9   8      541.39      582.06     32.01 o 
  -4   9   8      600.71      642.03     41.47 o 
  -3   9   8     1448.83     1480.96     28.48 o 
  -2   9   8      582.94      622.89     19.13 o 
  -1   9   8       11.75        5.27     10.01 o 
   0   9   8      137.70      162.92     13.53 o 
   1   9   8       40.88       64.66     17.12 o 
   2   9   8     1421.93     1817.42    118.44 o 
   3   9   8       63.03       81.20     33.94 o 
   4   9   8      266.82      292.72     30.49 o 
   5   9   8      604.61      582.24     29.23 o 
   6   9   8        5.49      124.78     21.40 o 
   7   9   8      188.18      178.46     23.72 o 
   8   9   8       21.26       25.18     28.66 o 
   9   9   8       47.27       56.87     32.97 o 
  10   9   8       18.26       34.82     45.90 o 
 -10  10   8      372.15      368.78     59.95 o 
  -9  10   8      740.18      660.44     55.70 o 
  -8  10   8     1792.71     1762.15    174.71 o 
  -7  10   8     1638.10     1560.05    119.13 o 
  -6  10   8     3149.80     3231.30     89.30 o 
  -5  10   8       73.86       38.36     20.47 o 
  -4  10   8     2435.29     2485.68     47.40 o 
  -3  10   8     5669.58     5556.87     72.21 o 
  -2  10   8     7378.21     7286.25     90.43 o 
  -1  10   8     6494.09     6650.36     83.06 o 
   0  10   8     6895.54     6704.21    105.57 o 
   1  10   8      306.93      287.33     24.03 o 
   2  10   8    10755.92    10844.18    206.01 o 
   3  10   8      166.38      101.13     24.30 o 
   4  10   8     7380.34     7751.50    157.70 o 
   5  10   8       24.72       25.98     21.82 o 
   6  10   8     4633.04     4680.57    134.75 o 
   7  10   8      437.29      507.33     35.07 o 
   8  10   8     2516.16     2739.41     85.82 o 
   9  10   8     1236.19     1100.81     63.61 o 
  10  10   8     1162.87     1436.56     74.56 o 
 -10  11   8     1802.57     1839.24     85.87 o 
  -9  11   8       65.34       60.34     46.52 o 
  -8  11   8     4191.77     4056.67    267.69 o 
  -7  11   8       91.62      145.95     41.41 o 
  -6  11   8     3014.76     2806.46    109.26 o 
  -5  11   8       14.28       15.23     30.24 o 
  -4  11   8     5331.12     5029.42     92.45 o 
  -3  11   8       43.32       87.26     23.29 o 
  -2  11   8     9224.51     9128.43    111.48 o 
  -1  11   8       13.68       62.92     12.96 o 
   0  11   8     2440.81     2688.95     66.86 o 
   1  11   8        2.43       30.79     20.69 o 
   2  11   8     5923.41     6104.49    126.38 o 
   3  11   8      245.88      273.84     29.11 o 
   4  11   8      482.62      441.68     34.81 o 
   5  11   8      546.95      477.95     51.43 o 
   6  11   8      716.35      748.65     37.70 o 
   7  11   8       23.64       -1.57     34.97 o 
   8  11   8      620.46      670.69     53.53 o 
   9  11   8       91.12       59.51     47.33 o 
  -9  12   8      202.24      145.05     47.82 o 
  -8  12   8      871.49      803.70     57.02 o 
  -7  12   8     1458.26     1531.18     66.85 o 
  -6  12   8      184.52      279.63     41.38 o 
  -5  12   8     2054.48     1987.03     56.46 o 
  -4  12   8       27.44       24.03     23.08 o 
  -3  12   8     3114.22     3037.41     83.67 o 
  -2  12   8     1691.93     1640.45     46.75 o 
  -1  12   8     4004.95     4236.32     76.89 o 
   0  12   8     2917.11     2957.74     64.39 o 
   1  12   8     2462.89     2522.97     66.66 o 
   2  12   8     1423.52     1438.90    106.83 o 
   3  12   8     5759.68     5654.18    182.85 o 
   4  12   8     1631.54     1582.99     61.09 o 
   5  12   8     2774.53     2959.84     83.24 o 
   6  12   8      699.33      791.10     40.01 o 
   7  12   8     1498.20     1801.82     61.40 o 
   8  12   8      876.39      627.34     53.38 o 
   9  12   8     1265.01     1381.11     73.08 o 
  -9  13   8     1948.81     1820.46     84.26 o 
  -8  13   8       21.09       77.07     46.51 o 
  -7  13   8     1054.09     1034.26     63.72 o 
  -6  13   8       22.42      -10.33     37.69 o 
  -5  13   8     4390.57     4358.20     88.42 o 
  -4  13   8        0.26       71.16     25.15 o 
  -3  13   8     2622.51     2565.63     88.59 o 
  -2  13   8       71.41       23.33     23.50 o 
  -1  13   8     6967.13     6508.50    108.09 o 
   0  13   8      123.31      126.17     21.20 o 
   1  13   8      936.50      791.13     37.86 o 
   2  13   8      363.20      322.51     64.76 o 
   3  13   8     2923.84     2874.48     80.30 o 
   4  13   8       51.05       -0.98     34.00 o 
   5  13   8     1421.60     1421.46     59.38 o 
   6  13   8        6.54       -7.88     31.99 o 
   7  13   8     1164.31     1180.74     72.76 o 
   8  13   8       37.63      -20.62     51.08 o 
  -8  14   8       10.40      -71.44     47.63 o 
  -7  14   8     1741.34     1717.75    151.33 o 
  -6  14   8       81.91       58.80     34.98 o 
  -5  14   8     3410.75     3393.19     78.23 o 
  -4  14   8        0.49      -35.45     26.93 o 
  -3  14   8     3227.46     3226.41     89.26 o 
  -2  14   8      118.21      105.53     34.16 o 
  -1  14   8     5617.55     5574.36    123.18 o 
   0  14   8       19.23       -0.40     21.42 o 
   1  14   8     4082.79     4052.43    131.60 o 
   2  14   8      108.61      146.76     43.29 o 
   3  14   8     2216.79     2403.11     75.70 o 
   4  14   8        6.01       -8.16     35.97 o 
   5  14   8     2145.24     2448.66     79.90 o 
   6  14   8        2.75      -25.71     34.83 o 
   7  14   8     1542.75     1690.46     70.31 o 
   8  14   8        1.02      -41.14     51.96 o 
  -8  15   8      385.94      268.27     56.44 o 
  -7  15   8       50.07      267.50     52.19 o 
  -6  15   8     1578.10     1519.88     54.73 o 
  -5  15   8       63.67      395.27     81.55 o 
  -4  15   8     1591.60     1535.97     81.73 o 
  -3  15   8        7.35      219.21     52.29 o 
  -2  15   8        3.94      -19.05     32.44 o 
  -1  15   8        9.52      103.95     35.60 o 
   0  15   8        3.88      -34.79     34.11 o 
   1  15   8       37.97      200.56     77.23 o 
   2  15   8      353.85      301.63     59.22 o 
   3  15   8       33.87       99.97     37.87 o 
   4  15   8       26.87       -9.38     56.27 o 
   5  15   8        1.92       42.05     43.34 o 
   6  15   8      139.76       67.89     36.47 o 
   7  15   8        0.56       20.46     38.88 o 
  -7  16   8      430.59      357.65    150.47 o 
  -6  16   8      486.03      438.96     55.22 o 
  -5  16   8     1829.81     1821.27     76.64 o 
  -4  16   8     1651.75     1637.68     83.98 o 
  -3  16   8     1249.81     1246.73     60.97 o 
  -2  16   8     1017.39     1033.61     56.41 o 
  -1  16   8     3081.58     2820.64    118.44 o 
   0  16   8     1377.60     1439.58    129.52 o 
   1  16   8     2007.18     2018.23     75.91 o 
   2  16   8     1889.07     1915.44     72.10 o 
   3  16   8     1736.66     1789.35     70.64 o 
   4  16   8     1158.67     1234.47     61.82 o 
   5  16   8     2678.02     2959.75     96.67 o 
   6  16   8      407.70      402.23     45.75 o 
   7  16   8     1114.66     1078.71     56.80 o 
  -6  17   8      133.40      185.15     65.62 o 
  -5  17   8      309.94      295.37     53.45 o 
  -4  17   8      252.49      337.43     51.55 o 
  -3  17   8       13.81       -4.87     41.57 o 
  -2  17   8      200.88      314.27     44.14 o 
  -1  17   8     1296.74     1109.21     79.65 o 
   0  17   8      218.39      310.78     46.64 o 
   1  17   8      825.60      766.23     53.81 o 
   2  17   8      336.79      569.57     94.19 o 
   3  17   8      560.38      510.80     77.23 o 
   4  17   8       46.99       75.62     49.45 o 
   5  17   8        5.09      -51.02     51.25 o 
   6  17   8       21.64        9.71     43.70 o 
  -5  18   8       58.86       22.16     53.38 o 
  -4  18   8     1634.36     1533.62     74.56 o 
  -3  18   8        7.84      -22.66     44.34 o 
  -2  18   8     1452.28     1193.47     65.43 o 
  -1  18   8        1.08      -50.56     56.79 o 
   0  18   8     2364.06     2031.07    118.78 o 
   1  18   8        1.59       11.75     46.46 o 
   2  18   8     2606.95     2658.11     95.09 o 
   3  18   8       22.70      -15.93     70.99 o 
   4  18   8     2054.52     2066.39    122.24 o 
   5  18   8        1.18       -2.77     77.92 o 
  -4  19   8     1412.13     1457.15     78.35 o 
  -3  19   8      104.73        3.60     52.34 o 
  -2  19   8      634.63      635.60     59.99 o 
  -1  19   8      136.78       46.26     49.73 o 
   0  19   8      143.67      211.94     77.57 o 
   1  19   8       21.07      -42.37     51.87 o 
   2  19   8      986.88     1295.47     84.15 o 
   3  19   8        1.22      -26.39     56.93 o 
   4  19   8      576.31      515.30     95.93 o 
  -2  20   8      337.82      485.37     87.79 o 
  -1  20   8      240.62      156.58     56.34 o 
   0  20   8      229.76      315.83     83.81 o 
   1  20   8      166.15       45.71     84.50 o 
   2  20   8      330.43      640.42     66.72 o 
 -11   1   9      301.52      329.79     33.24 o 
 -10   1   9     2470.85     2506.18     57.88 o 
  -9   1   9      396.95      391.92     27.78 o 
  -8   1   9    14347.67    14009.83    194.13 o 
  -7   1   9      355.84      377.18     27.29 o 
  -6   1   9    10942.19    10856.82    150.90 o 
  -5   1   9     1446.34     1406.27     31.89 o 
  -4   1   9    16525.77    16201.15    214.11 o 
  -3   1   9      808.39      836.01     24.39 o 
  -2   1   9    18582.75    18785.56    216.05 o 
  -1   1   9     2563.54     2551.66     33.17 o 
   0   1   9     2463.90     2396.15     41.20 o 
   1   1   9      500.14      488.27     11.63 o 
   2   1   9    21334.07    20828.11    262.23 o 
   3   1   9       81.29       85.38     11.90 o 
   4   1   9     5647.64     5682.55     70.64 o 
   5   1   9      111.47      132.25     11.75 o 
   6   1   9     1362.93     1250.00     32.72 o 
   7   1   9      122.37      135.99     19.28 o 
   8   1   9      223.58      222.21     22.01 o 
   9   1   9       44.21       50.82     23.74 o 
  10   1   9       27.76       -9.63     25.78 o 
  11   1   9        1.46       -8.75     30.84 o 
 -11   2   9        1.88      -28.93     35.16 o 
 -10   2   9     1758.23     1631.58     64.03 o 
  -9   2   9       41.75       46.67     23.17 o 
  -8   2   9    10533.51    10261.18    147.28 o 
  -7   2   9        1.13       33.25     22.44 o 
  -6   2   9     3154.12     3081.37     49.41 o 
  -5   2   9      171.01      185.10     16.16 o 
  -4   2   9    20941.36    20464.92    267.52 o 
  -3   2   9      202.53      211.95     12.17 o 
  -2   2   9    37372.87    37362.30    471.82 o 
  -1   2   9      218.94      217.06      7.65 o 
   0   2   9    22562.48    22561.03    285.95 o 
   1   2   9      113.20      127.46      7.07 o 
   2   2   9    53339.95    53440.69    663.60 o 
   3   2   9      502.33      530.76     15.97 o 
   4   2   9    57204.04    60454.53    679.75 o 
   5   2   9       84.78      102.85     12.06 o 
   6   2   9    30337.37    31022.75    393.52 o 
   7   2   9       56.85       99.90     23.20 o 
   8   2   9     7338.12     6946.71    102.72 o 
   9   2   9        0.20       63.41     26.19 o 
  10   2   9     5519.05     5275.09    118.82 o 
  11   2   9        0.35        7.82     36.05 o 
 -11   3   9     3327.88     3322.22    116.92 o 
 -10   3   9      247.59      245.19     33.82 o 
  -9   3   9     5183.46     4866.15    120.74 o 
  -8   3   9     2634.72     2617.03     61.75 o 
  -7   3   9     7137.73     7077.72    156.15 o 
  -6   3   9     2120.28     2055.95     48.80 o 
  -5   3   9    22575.96    22719.00    292.26 o 
  -4   3   9     7481.31     7428.43    119.24 o 
  -3   3   9    17962.11    18104.21    233.29 o 
  -2   3   9     2564.23     2443.01     45.99 o 
  -1   3   9    45666.02    45726.50    513.28 o 
   0   3   9      342.30      388.66      9.98 o 
   1   3   9     7949.13     7704.58     90.44 o 
   2   3   9    10209.90    10212.96    118.76 o 
   3   3   9     8150.02     8009.22    106.29 o 
   4   3   9     1406.92     1394.29     28.56 o 
   5   3   9     2502.71     2497.10     50.73 o 
   6   3   9     1388.70     1389.86     34.31 o 
   7   3   9      536.78      563.94     24.79 o 
   8   3   9      271.60      295.97     34.24 o 
   9   3   9     1352.87     1371.89     41.14 o 
  10   3   9       16.85       41.69     31.83 o 
  11   3   9       34.24       -9.51     35.85 o 
 -11   4   9      117.07      134.35     40.09 o 
 -10   4   9      116.95      105.63     33.91 o 
  -9   4   9     2049.83     2168.39     88.28 o 
  -8   4   9        4.33      -13.34     21.67 o 
  -7   4   9     4164.01     3873.96    144.18 o 
  -6   4   9       56.33       97.24     31.33 o 
  -5   4   9    36337.19    35861.52    456.14 o 
  -4   4   9      325.18      326.00     12.72 o 
  -3   4   9    53684.95    55195.27    695.50 o 
  -2   4   9     3990.62     4135.62     59.37 o 
  -1   4   9    80419.73    81965.77   1027.72 o 
   0   4   9       71.18       55.87      6.88 o 
   1   4   9    82084.02    83070.19    929.19 o 
   2   4   9        0.74        9.06      9.63 o 
   3   4   9    79511.42    82027.48   1016.69 o 
   4   4   9      243.88      223.83     11.75 o 
   5   4   9    30204.30    29816.76    340.66 o 
   6   4   9      117.62      147.78     14.78 o 
   7   4   9     8189.29     7857.32    117.91 o 
   8   4   9      270.87      298.91     25.54 o 
   9   4   9    14384.26    14271.88    226.25 o 
  10   4   9        9.46        2.01     31.28 o 
  11   4   9     3241.35     3295.80     83.91 o 
 -11   5   9      875.12     1051.34     51.51 o 
 -10   5   9        0.81      -35.30     30.70 o 
  -9   5   9     1655.17     1680.52     53.73 o 
  -8   5   9       64.78       17.37     24.81 o 
  -7   5   9     1671.26     1729.48     48.43 o 
  -6   5   9      996.86     1098.57     36.27 o 
  -5   5   9     4058.11     3930.28     71.72 o 
  -4   5   9       24.41       13.89      8.71 o 
  -3   5   9     5275.76     5048.28     72.46 o 
  -2   5   9     6059.22     6241.50     85.68 o 
  -1   5   9     6852.28     6882.87     92.97 o 
   0   5   9      355.92      368.88     14.09 o 
   1   5   9     4627.76     4602.98     57.10 o 
   2   5   9     1199.03     1240.61     24.54 o 
   3   5   9     1001.70      972.24     30.29 o 
   4   5   9      421.42      416.29     16.19 o 
   5   5   9      866.53      859.76     22.06 o 
   6   5   9      763.15      762.39     21.74 o 
   7   5   9      275.52      255.58     41.06 o 
   8   5   9      678.57      651.55     34.93 o 
   9   5   9      173.89      242.85     69.24 o 
  10   5   9        0.19      -29.25     33.15 o 
  11   5   9       62.70       53.87     49.59 o 
 -11   6   9      238.41      371.49    114.80 o 
 -10   6   9      721.91      660.22     82.57 o 
  -9   6   9      241.33      255.20     32.66 o 
  -8   6   9      521.71      556.16     62.85 o 
  -7   6   9      634.54      648.76     42.15 o 
  -6   6   9      726.14      665.37     29.11 o 
  -5   6   9     1140.95     1233.79     37.67 o 
  -4   6   9       10.73       47.69     16.39 o 
  -3   6   9      802.47      821.65     18.10 o 
  -2   6   9    11798.70    11703.82    136.62 o 
  -1   6   9     3874.40     3863.90     56.69 o 
   0   6   9    29407.33    29878.73    379.12 o 
   1   6   9     2335.58     2374.67     37.18 o 
   2   6   9     1836.81     1462.68     27.53 o 
   3   6   9     2537.79     2542.87     41.33 o 
   4   6   9       51.86      145.88     13.31 o 
   5   6   9     1887.51     1978.92     35.39 o 
   6   6   9      625.32      675.78     25.31 o 
   7   6   9     1331.75     1584.86     47.42 o 
   8   6   9     6850.75     6548.72    116.16 o 
   9   6   9     1209.46     1399.96     61.76 o 
  10   6   9     4401.45     4229.20    107.63 o 
  11   6   9      330.54      366.01     44.40 o 
 -11   7   9     2733.85     2681.93    123.80 o 
 -10   7   9      270.57      309.20     52.65 o 
  -9   7   9     7501.56     7539.96    135.52 o 
  -8   7   9      856.59     1002.91     96.49 o 
  -7   7   9     4407.80     4575.17     89.01 o 
  -6   7   9      218.09      192.14     30.10 o 
  -5   7   9    10708.47    10779.95    170.20 o 
  -4   7   9      252.16      272.61     20.75 o 
  -3   7   9     6875.76     6610.17     81.51 o 
  -2   7   9      575.49      534.41     15.14 o 
  -1   7   9    16356.12    16054.95    207.97 o 
   0   7   9     2083.74     2050.80     34.91 o 
   1   7   9    22072.43    22456.58    386.71 o 
   2   7   9       37.91       61.51      9.07 o 
   3   7   9     5808.27     5939.01     82.10 o 
   4   7   9       15.37       16.91     15.42 o 
   5   7   9     1020.70     1058.15     30.30 o 
   6   7   9      138.10      139.33     19.63 o 
   7   7   9       29.14        3.84     23.09 o 
   8   7   9        2.81       60.69     27.16 o 
   9   7   9       72.49       85.24     55.19 o 
  10   7   9        0.52        4.01     36.00 o 
 -10   8   9       66.18       50.45     70.13 o 
  -9   8   9      169.97      231.91     67.70 o 
  -8   8   9      888.94      901.31     40.03 o 
  -7   8   9     5568.37     5288.17     98.23 o 
  -6   8   9      361.78      460.66     30.87 o 
  -5   8   9     4312.12     4345.08     79.34 o 
  -4   8   9     1051.39     1068.13     34.39 o 
  -3   8   9     1791.57     1685.31     29.76 o 
  -2   8   9     2895.06     2876.58     46.60 o 
  -1   8   9     3491.57     3523.25     53.93 o 
   0   8   9     4334.71     4492.10     65.04 o 
   1   8   9    17886.87    18600.94    371.38 o 
   2   8   9    11486.11    11670.73    283.56 o 
   3   8   9     1546.81     1481.58     68.22 o 
   4   8   9     2502.79     2599.58     67.07 o 
   5   8   9     4603.44     4428.68     72.97 o 
   6   8   9     1206.04     1286.56     66.84 o 
   7   8   9       37.09       32.89     25.88 o 
   8   8   9      813.80      970.27     41.72 o 
   9   8   9      608.06      650.59     41.48 o 
  10   8   9      819.70      922.70     50.97 o 
 -10   9   9     4432.57     4431.69    125.78 o 
  -9   9   9        2.59      -23.96     44.03 o 
  -8   9   9    18437.06    17482.74    343.44 o 
  -7   9   9      252.12      267.83     39.03 o 
  -6   9   9    10867.92    10676.57    172.36 o 
  -5   9   9      205.02      211.69     22.43 o 
  -4   9   9    10735.73    10564.76    144.36 o 
  -3   9   9       51.67       50.12     12.44 o 
  -2   9   9    18143.35    17549.99    203.44 o 
  -1   9   9      355.44      382.39     16.66 o 
   0   9   9     4014.29     3791.64     64.59 o 
   1   9   9      432.23      450.97     30.13 o 
   2   9   9    16366.28    15902.55    292.84 o 
   3   9   9      283.36      252.72     25.21 o 
   4   9   9     5232.87     5260.80    113.35 o 
   5   9   9       24.54       18.71     17.70 o 
   6   9   9     5012.51     4803.97     78.48 o 
   7   9   9       61.99       69.13     28.29 o 
   8   9   9      365.93      462.81     37.99 o 
   9   9   9      149.07      112.03     35.44 o 
  10   9   9       39.69       65.53     39.50 o 
 -10  10   9      626.82      612.60     64.23 o 
  -9  10   9       37.70      -24.58     43.55 o 
  -8  10   9     1602.37     1813.12     75.81 o 
  -7  10   9       52.78       89.34     39.48 o 
  -6  10   9     3585.79     3414.14     91.44 o 
  -5  10   9        2.86      -26.43     18.75 o 
  -4  10   9     4019.45     3846.76     62.96 o 
  -3  10   9     1362.66     1456.69     34.05 o 
  -2  10   9    15240.78    15265.24    178.81 o 
  -1  10   9      105.79      103.14     13.29 o 
   0  10   9     7224.88     6744.28    117.06 o 
   1  10   9       31.49       48.18     20.42 o 
   2  10   9    16516.37    15488.35    295.05 o 
   3  10   9       35.91       59.25     22.84 o 
   4  10   9     8552.33     8928.14    176.90 o 
   5  10   9       18.05      -40.40     27.16 o 
   6  10   9     7409.83     7370.62    128.81 o 
   7  10   9      273.86      316.72     34.61 o 
   8  10   9     8691.36     8844.33    188.00 o 
   9  10   9      136.60      130.08     49.10 o 
  10  10   9     2312.10     2513.08     94.20 o 
  -9  11   9      725.35      827.24     58.63 o 
  -8  11   9       42.51      139.22     43.67 o 
  -7  11   9     4426.69     4497.90    135.06 o 
  -6  11   9        6.23       80.75     36.36 o 
  -5  11   9     1976.58     1924.93     54.00 o 
  -4  11   9      113.99      122.92     19.48 o 
  -3  11   9     4142.35     4199.59     66.98 o 
  -2  11   9      447.00      521.02     23.81 o 
  -1  11   9     2833.43     2784.82     63.84 o 
   0  11   9       69.13       57.15     21.40 o 
   1  11   9     3021.15     2962.12     71.95 o 
   2  11   9      287.33      280.34     27.62 o 
   3  11   9     3695.81     3628.33     87.18 o 
   4  11   9       11.58       -7.12     33.25 o 
   5  11   9       31.64       -8.07     49.18 o 
   6  11   9       17.39       17.57     27.21 o 
   7  11   9        0.54       12.65     30.64 o 
   8  11   9       92.08      101.28     49.69 o 
   9  11   9       73.20       14.20     46.77 o 
  -9  12   9      114.15       42.11     49.34 o 
  -8  12   9      461.23      427.27     58.18 o 
  -7  12   9      265.93      303.02     58.87 o 
  -6  12   9      773.12      723.54    206.92 o 
  -5  12   9     1295.02     1303.90     44.12 o 
  -4  12   9      373.37      377.11     29.36 o 
  -3  12   9     3433.24     3228.99     66.81 o 
  -2  12   9     2033.90     2028.97     41.82 o 
  -1  12   9     3632.68     3582.58     59.69 o 
   0  12   9     2031.06     1946.80     58.33 o 
   1  12   9      716.75      714.24     47.62 o 
   2  12   9     3495.35     3516.65     85.15 o 
   3  12   9     5236.94     5299.05    116.32 o 
   4  12   9     1347.43     1311.36     52.43 o 
   5  12   9     6904.01     6934.06    185.62 o 
   6  12   9      877.31      990.82     43.67 o 
   7  12   9     4878.45     4769.04    131.28 o 
   8  12   9      903.27      947.27     59.50 o 
   9  12   9     2343.72     2326.63     90.72 o 
  -9  13   9        6.13      187.83     54.66 o 
  -8  13   9     1582.83     1658.23     74.36 o 
  -7  13   9       74.14       24.30     41.80 o 
  -6  13   9      711.08      595.84     39.98 o 
  -5  13   9       30.62      255.94     58.77 o 
  -4  13   9     6380.69     6081.19    142.22 o 
  -3  13   9       21.14       94.01     30.96 o 
  -2  13   9     1158.35     1144.83     95.58 o 
  -1  13   9       46.55      207.30     24.84 o 
   0  13   9       81.14      108.04     21.90 o 
   1  13   9       33.88       60.92     24.50 o 
   2  13   9     1758.61     1808.20     59.91 o 
   3  13   9       43.05       43.39     27.99 o 
   4  13   9      280.10      286.56     54.20 o 
   5  13   9        1.27       87.33     47.62 o 
   6  13   9     1368.87     1425.23     50.90 o 
   7  13   9        0.44      -25.18     34.83 o 
   8  13   9       17.72      -26.94     67.18 o 
  -8  14   9       82.57       70.90     53.21 o 
  -7  14   9     1094.05     1065.42     54.56 o 
  -6  14   9      148.39       85.11     35.25 o 
  -5  14   9     2864.27     2915.98     73.49 o 
  -4  14   9        4.11        8.96     37.09 o 
  -3  14   9     3807.20     3731.52    160.86 o 
  -2  14   9      168.73       94.54     87.96 o 
  -1  14   9     5861.92     5862.59    180.97 o 
   0  14   9      127.18       89.46     23.52 o 
   1  14   9     3150.72     3032.97     78.24 o 
   2  14   9        0.11        3.30     27.42 o 
   3  14   9     2841.12     2836.48     83.09 o 
   4  14   9       28.91      -15.44     34.21 o 
   5  14   9     4525.82     4822.01    158.26 o 
   6  14   9        5.19      -18.11     34.09 o 
   7  14   9     1833.89     2132.19    106.93 o 
   8  14   9        0.03      -47.72     49.66 o 
  -7  15   9     2169.19     2242.69     73.63 o 
  -6  15   9       30.83       58.49     37.17 o 
  -5  15   9     5355.35     4952.71    125.22 o 
  -4  15   9      141.12      220.56     44.19 o 
  -3  15   9     8620.52     8556.16    197.74 o 
  -2  15   9      113.00       69.54     37.10 o 
  -1  15   9     3139.81     2956.72     86.92 o 
   0  15   9       88.15       84.76     36.24 o 
   1  15   9     3411.87     3307.12     71.50 o 
   2  15   9       23.99      -31.03     28.63 o 
   3  15   9     1079.59     1228.42     57.00 o 
   4  15   9       39.83       -0.14     40.04 o 
   5  15   9     1047.82     1226.29     62.69 o 
   6  15   9       55.19       34.19     38.48 o 
   7  15   9      695.68      620.84     51.04 o 
  -7  16   9      104.41       37.35     94.71 o 
  -6  16   9      397.28      272.85     52.05 o 
  -5  16   9      102.40      183.55    121.38 o 
  -4  16   9      765.64      744.06     55.95 o 
  -3  16   9       26.63       20.58     43.29 o 
  -2  16   9      851.71      755.14     52.36 o 
  -1  16   9     1165.71     1223.87     63.89 o 
   0  16   9     1678.98     1677.90     89.00 o 
   1  16   9      441.24      511.06     48.11 o 
   2  16   9     1960.92     1801.58     72.33 o 
   3  16   9      350.58      379.59     70.65 o 
   4  16   9     1324.99     1336.29     63.54 o 
   5  16   9     1184.33     1418.59     68.56 o 
   6  16   9      935.57      919.20     52.43 o 
   7  16   9      536.74      592.57     50.14 o 
  -6  17   9      978.24      905.69     67.82 o 
  -5  17   9       38.02       74.39     44.81 o 
  -4  17   9      813.03      757.16     56.75 o 
  -3  17   9        4.56      -43.05     40.42 o 
  -2  17   9     1552.49     1512.42    112.55 o 
  -1  17   9       19.21       73.63     43.63 o 
   0  17   9     1033.37     1090.16     85.88 o 
   1  17   9       10.13        4.15     44.68 o 
   2  17   9     1699.24     1460.36     96.62 o 
   3  17   9        0.29       22.86     63.37 o 
   4  17   9      209.07      194.79     51.27 o 
   5  17   9       20.17       47.85     53.92 o 
   6  17   9      248.80      269.76     47.24 o 
  -5  18   9      146.36       82.20     54.57 o 
  -4  18   9      384.73      389.35     56.42 o 
  -3  18   9      109.32       88.98     44.29 o 
  -2  18   9      115.46      257.96     50.82 o 
  -1  18   9      412.64      392.96    108.22 o 
   0  18   9      317.69      420.41     77.23 o 
   1  18   9       95.56       77.01     50.69 o 
   2  18   9      901.90     1104.29    102.68 o 
   3  18   9       57.01       70.65     73.42 o 
   4  18   9      308.62      245.18     78.96 o 
   5  18   9      135.37       66.35     56.32 o 
  -4  19   9      202.91      421.39     58.33 o 
  -3  19   9       26.61       38.88     53.28 o 
  -2  19   9       90.54      227.61     54.89 o 
  -1  19   9       31.47       -2.68     49.95 o 
   0  19   9       68.28       80.69     76.53 o 
   1  19   9       33.61       81.38     75.84 o 
   2  19   9      211.88      455.16     58.89 o 
   3  19   9       66.69        4.67     55.70 o 
   4  19   9       49.92      120.17     83.81 o 
  -2  20   9     1107.76     1131.02     73.74 o 
  -1  20   9      113.86       57.84     55.31 o 
   0  20   9     1348.46     1244.96    105.62 o 
   1  20   9        8.33      -46.40     82.77 o 
 -11   0  10       25.15      -27.66     39.68 o 
 -10   0  10      780.67      801.76     50.90 o 
  -9   0  10       73.48       61.02     34.73 o 
  -8   0  10     2443.27     2357.50    130.56 o 
  -7   0  10      191.54      199.26     29.80 o 
  -6   0  10     6756.00     6829.17    142.70 o 
  -5   0  10       18.80       18.01     19.21 o 
  -4   0  10    34156.51    35372.41    941.94 o 
  -3   0  10        1.05       12.20     10.18 o 
  -2   0  10   205031.91   209271.91   3036.69 o 
  -1   0  10      336.66      362.67     12.84 o 
   0   0  10     3344.41     2866.64     47.96 o 
   1   0  10      139.89      154.41     12.59 o 
   2   0  10   139845.47   140005.44   2447.26 o 
   3   0  10      327.27      373.03     19.21 o 
   4   0  10    93845.48    98539.03   2024.14 o 
   5   0  10      637.70      684.09     34.11 o 
   6   0  10    14785.49    13868.93    259.44 o 
   7   0  10      213.16      251.08     29.87 o 
   8   0  10    18994.15    18159.33    339.27 o 
   9   0  10       17.68       35.89     48.48 o 
  10   0  10       79.49      138.88     40.89 o 
  11   0  10       15.31      -54.42     44.28 o 
 -11   1  10      572.98      625.07     38.36 o 
 -10   1  10     2139.28     2177.42     54.68 o 
  -9   1  10     1089.56     1094.58     37.00 o 
  -8   1  10     9076.30     8692.62    127.99 o 
  -7   1  10     1340.21     1225.51     35.25 o 
  -6   1  10     9136.86     8942.82    127.20 o 
  -5   1  10     2160.23     2116.47     40.69 o 
  -4   1  10    17957.01    17712.56    233.83 o 
  -3   1  10     2814.40     2830.87     35.35 o 
  -2   1  10    24059.05    23539.27    245.35 o 
  -1   1  10     4680.38     4750.15     57.81 o 
   0   1  10     1132.28     1059.10     18.02 o 
   1   1  10     2060.20     2021.31     28.10 o 
   2   1  10    24306.43    24143.55    303.49 o 
   3   1  10     3182.86     3309.01     43.63 o 
   4   1  10     6699.08     6585.75     81.46 o 
   5   1  10     1116.30     1132.28     31.39 o 
   6   1  10     2327.63     2213.91     48.39 o 
   7   1  10      313.56      267.55     20.77 o 
   8   1  10      886.43      872.37     30.98 o 
   9   1  10      275.64      260.09     33.25 o 
  10   1  10       75.46       86.26     28.66 o 
  11   1  10       29.79      -10.16     31.37 o 
 -11   2  10      249.79      227.57     39.69 o 
 -10   2  10       64.57       82.87     32.20 o 
  -9   2  10     1318.30     1275.04     50.78 o 
  -8   2  10      204.78      316.59     53.53 o 
  -7   2  10    14762.17    13904.89    193.50 o 
  -6   2  10      102.57      142.49     20.44 o 
  -5   2  10    16417.32    16016.73    213.81 o 
  -4   2  10      790.95      873.38     41.64 o 
  -3   2  10     4892.15     4657.92     59.94 o 
  -2   2  10      148.59      167.51     16.10 o 
  -1   2  10     7285.43     7126.96     94.04 o 
   0   2  10      144.68      139.19      8.52 o 
   1   2  10     4821.86     4719.65     57.57 o 
   2   2  10     2040.81     2061.34     33.47 o 
   3   2  10    20614.05    20235.92    256.78 o 
   4   2  10      868.12      929.95     21.45 o 
   5   2  10     4038.82     3878.82     59.33 o 
   6   2  10      330.16      425.88     44.47 o 
   7   2  10    12711.28    12153.75    164.23 o 
   8   2  10      154.56      172.26     34.93 o 
   9   2  10     3411.31     3388.21     65.22 o 
  10   2  10      110.19      196.03     30.66 o 
  11   2  10     1342.61     1454.29     56.03 o 
 -11   3  10     1622.92     1655.21     59.28 o 
 -10   3  10      626.24      641.85     49.26 o 
  -9   3  10     2625.05     2639.65     66.34 o 
  -8   3  10     2151.45     2213.53     57.01 o 
  -7   3  10     4399.31     4468.63     84.79 o 
  -6   3  10     3087.11     2933.89     61.70 o 
  -5   3  10     8863.78     8582.24    138.34 o 
  -4   3  10    10941.03    10658.53    165.80 o 
  -3   3  10     5624.11     5511.20     77.43 o 
  -2   3  10     9519.33     9453.59    144.94 o 
  -1   3  10    14556.73    14140.17    181.43 o 
   0   3  10      851.05      947.54     29.03 o 
   1   3  10     4441.47     4422.73     54.71 o 
   2   3  10     7615.08     7663.59     90.92 o 
   3   3  10      960.14      874.12     33.55 o 
   4   3  10     1032.37      989.46     23.18 o 
   5   3  10      457.71      442.19     15.97 o 
   6   3  10      944.88      958.15     39.84 o 
   7   3  10      146.04      104.32     23.19 o 
   8   3  10       12.59       -7.57     20.00 o 
   9   3  10      320.81      410.11     29.57 o 
  10   3  10       21.98      -27.66     31.31 o 
  11   3  10        0.05       10.68     36.22 o 
 -11   4  10        4.91       -9.75     37.08 o 
 -10   4  10      458.94      422.32     39.11 o 
  -9   4  10        9.93       -8.90     28.08 o 
  -8   4  10     1435.24     1455.07     47.11 o 
  -7   4  10      140.71      166.39     30.00 o 
  -6   4  10        4.05       27.20     18.47 o 
  -5   4  10      565.53      586.26     40.09 o 
  -4   4  10      933.72     1012.64     41.86 o 
  -3   4  10     2411.84     2469.54     41.23 o 
  -2   4  10    20858.23    21367.89    273.66 o 
  -1   4  10     4176.51     4351.74     61.75 o 
   0   4  10    22973.17    23079.92    341.09 o 
   1   4  10     2606.28     2589.13     35.25 o 
   2   4  10    10397.88    11098.14    175.73 o 
   3   4  10     1188.84     1281.74     26.86 o 
   4   4  10     2441.39     2421.54     36.31 o 
   5   4  10     1157.40     1325.07     53.11 o 
   6   4  10      268.63      344.50     28.64 o 
   7   4  10      505.97      658.48     29.74 o 
   8   4  10      492.63      466.79     31.39 o 
   9   4  10     1002.79     1280.73     53.41 o 
  10   4  10       90.08       63.73     34.71 o 
  11   4  10      335.38      489.92     45.15 o 
 -11   5  10     5341.41     5487.88    114.47 o 
 -10   5  10       11.75       -1.59     33.91 o 
  -9   5  10     9343.06     9211.00    198.03 o 
  -8   5  10       17.80       32.16     23.39 o 
  -7   5  10     7898.60     7867.30    132.72 o 
  -6   5  10        7.85       12.01     30.91 o 
  -5   5  10    12665.92    12372.53    193.04 o 
  -4   5  10      178.83      170.68     16.26 o 
  -3   5  10    10529.73    10241.39    136.67 o 
  -2   5  10      389.72      474.31     22.69 o 
  -1   5  10    23729.65    23358.70    298.28 o 
   0   5  10     2718.33     2827.60     43.77 o 
   1   5  10    13908.48    13367.83    154.43 o 
   2   5  10     2606.33     2616.22     37.96 o 
   3   5  10     2265.74     2014.99     34.95 o 
   4   5  10       37.02       42.65     14.87 o 
   5   5  10     1873.60     1796.19     32.55 o 
   6   5  10       30.54       36.42     19.39 o 
   7   5  10     2086.44     2219.76     54.98 o 
   8   5  10        2.98       -8.69     28.58 o 
   9   5  10      869.62      956.84     43.65 o 
  10   5  10      222.71      251.74     35.68 o 
  11   5  10      141.57      151.87     41.39 o 
 -11   6  10      890.73      787.04     82.94 o 
 -10   6  10       26.69      -24.16     36.38 o 
  -9   6  10     3303.88     3201.88     78.76 o 
  -8   6  10        0.55      -21.94     25.88 o 
  -7   6  10     5710.91     5587.27    101.21 o 
  -6   6  10        1.28       -4.38     20.00 o 
  -5   6  10     9087.31     8832.21    150.62 o 
  -4   6  10      172.88      155.41     17.26 o 
  -3   6  10     8625.23     8790.06    119.38 o 
  -2   6  10      833.68      850.01     18.81 o 
  -1   6  10    54938.28    55001.15    693.05 o 
   0   6  10     2745.70     2861.55     58.05 o 
   1   6  10    29272.75    30665.43    347.10 o 
   2   6  10      111.22      101.98     12.85 o 
   3   6  10    12088.02    11358.96    148.79 o 
   4   6  10       21.55        2.97     11.98 o 
   5   6  10     8038.33     7522.82    107.09 o 
   6   6  10        2.73       -4.66     19.24 o 
   7   6  10     6593.25     6398.23    112.54 o 
   8   6  10      817.91      895.32     45.52 o 
   9   6  10    10793.34    10343.25    172.54 o 
  10   6  10      339.79      400.22     39.29 o 
 -10   7  10     1834.08     1751.17     77.60 o 
  -9   7  10     1764.41     1892.39     59.72 o 
  -8   7  10    10784.17    10691.65    177.02 o 
  -7   7  10     1149.74     1135.45     40.43 o 
  -6   7  10     2417.50     2352.93     56.69 o 
  -5   7  10     1718.50     1702.88     44.58 o 
  -4   7  10     6072.59     5783.06     84.10 o 
  -3   7  10     1790.26     1739.40     49.81 o 
  -2   7  10     8739.29     8548.05    102.25 o 
  -1   7  10     5367.39     5306.09    104.52 o 
   0   7  10     7949.04     8167.63    109.86 o 
   1   7  10     4912.24     4783.44     67.77 o 
   2   7  10    10280.12     9911.94    150.25 o 
   3   7  10     1542.18     1475.47     31.59 o 
   4   7  10     3387.78     3268.14     67.03 o 
   5   7  10      670.18      695.71     25.10 o 
   6   7  10      391.05      377.51     22.43 o 
   7   7  10      197.66      201.87     43.34 o 
   8   7  10       89.73       84.42     26.49 o 
   9   7  10      415.32      463.92     38.23 o 
  10   7  10      140.92      152.83     36.78 o 
 -10   8  10      825.58      824.46     63.99 o 
  -9   8  10       78.38       84.23     45.10 o 
  -8   8  10     5201.59     4806.70     96.28 o 
  -7   8  10     1153.03     1173.41     40.75 o 
  -6   8  10     2972.02     2900.38     62.18 o 
  -5   8  10      634.98      637.15     27.54 o 
  -4   8  10     5988.96     6000.35     87.86 o 
  -3   8  10      532.86      606.08     22.49 o 
  -2   8  10    12265.17    12023.53    141.71 o 
  -1   8  10     1086.58     1133.49     27.04 o 
   0   8  10     2718.17     2507.63     41.38 o 
   1   8  10     2049.68     2062.39     40.79 o 
   2   8  10    31090.95    29814.38    432.32 o 
   3   8  10      450.18      463.63     22.24 o 
   4   8  10    11212.79    11311.63    175.86 o 
   5   8  10     1742.23     1775.46     54.67 o 
   6   8  10     8737.96     8347.48    120.78 o 
   7   8  10      169.75      101.32     27.21 o 
   8   8  10     5065.59     4832.57     95.61 o 
   9   8  10      477.27      538.35     38.82 o 
  10   8  10     1318.68     1333.51     54.86 o 
 -10   9  10      235.04      298.68     57.67 o 
  -9   9  10        2.69      -10.08     42.36 o 
  -8   9  10      793.60     1173.73     62.15 o 
  -7   9  10        1.52      -11.01     24.86 o 
  -6   9  10      483.04      557.49     40.96 o 
  -5   9  10      264.77      314.38     24.23 o 
  -4   9  10      657.86      801.93     31.99 o 
  -3   9  10       16.78       -4.02     14.44 o 
  -2   9  10     1045.04     1275.15     70.12 o 
  -1   9  10      998.83     1031.72     23.70 o 
   0   9  10        3.39       40.30     11.85 o 
   1   9  10       51.55       88.38     20.45 o 
   2   9  10      855.75     1169.09    102.33 o 
   3   9  10       83.01       59.27     22.10 o 
   4   9  10      119.04      198.54     25.44 o 
   5   9  10      274.99      269.70     48.06 o 
   6   9  10      376.09      432.19     29.39 o 
   7   9  10      260.67      196.14     28.54 o 
   8   9  10      125.26      115.42     31.27 o 
   9   9  10        5.19      -27.82     32.49 o 
  10   9  10        2.88      -18.50     42.23 o 
 -10  10  10      154.12      101.96     53.75 o 
  -9  10  10        3.97      -42.39     47.33 o 
  -8  10  10      555.62      658.25     52.47 o 
  -7  10  10      270.76      379.40     96.45 o 
  -6  10  10     2247.49     2200.56     74.04 o 
  -5  10  10      441.93      391.82     26.04 o 
  -4  10  10     2155.75     2148.52     53.78 o 
  -3  10  10     1769.93     1787.59     39.06 o 
  -2  10  10     6591.44     6616.24     83.91 o 
  -1  10  10      151.29      204.24     16.70 o 
   0  10  10     2791.79     2746.78     56.34 o 
   1  10  10       87.08      182.70    105.62 o 
   2  10  10     9447.66     9264.05    265.79 o 
   3  10  10      428.54      453.97     61.30 o 
   4  10  10     3846.00     3906.63    112.89 o 
   5  10  10       17.76      -14.16     34.80 o 
   6  10  10     3162.49     3351.01     74.77 o 
   7  10  10      524.57      451.88     45.31 o 
   8  10  10     3470.73     3732.80    103.34 o 
   9  10  10       19.76      -33.67     46.64 o 
  -9  11  10       11.88       41.88     47.99 o 
  -8  11  10     4576.65     4431.87    117.15 o 
  -7  11  10        0.12       29.58     71.68 o 
  -6  11  10     3511.40     3610.86     96.68 o 
  -5  11  10        1.43       -7.34     26.03 o 
  -4  11  10     4515.70     4317.92     69.99 o 
  -3  11  10       43.02       84.77     27.56 o 
  -2  11  10     6731.95     6982.51    100.06 o 
  -1  11  10      242.58      307.04     18.84 o 
   0  11  10     3845.60     3713.65     72.83 o 
   1  11  10       34.18       74.60     21.80 o 
   2  11  10     5400.82     5218.70    112.64 o 
   3  11  10       35.36      155.96     27.87 o 
   4  11  10      511.87      478.27     34.01 o 
   5  11  10       74.06       62.06     34.14 o 
   6  11  10      765.19      808.74     57.74 o 
   7  11  10      142.09      150.34     43.08 o 
   8  11  10      390.84      357.40     48.34 o 
   9  11  10      108.37       61.13     52.34 o 
  -9  12  10       60.39       53.74     51.27 o 
  -8  12  10      407.64      361.70     99.74 o 
  -7  12  10      288.29      256.57     73.59 o 
  -6  12  10     2219.41     2069.00     60.38 o 
  -5  12  10     1507.48     1484.11     48.78 o 
  -4  12  10     1839.18     1822.82     58.23 o 
  -3  12  10     2537.80     2515.57     48.45 o 
  -2  12  10     1361.65     1234.42     39.52 o 
  -1  12  10     3131.37     3182.16     67.68 o 
   0  12  10     1266.39     1299.06     47.19 o 
   1  12  10     1233.82     1215.53     46.29 o 
   2  12  10     4945.14     5027.16    111.13 o 
   3  12  10     3985.42     3880.76     92.53 o 
   4  12  10     1451.98     1469.66    100.77 o 
   5  12  10     4219.79     4194.28    217.82 o 
   6  12  10     1709.84     1575.28     52.97 o 
   7  12  10     2221.43     2414.15     82.99 o 
   8  12  10      694.78      642.65     56.06 o 
   9  12  10     1358.42     1514.64     77.35 o 
  -8  13  10        3.50      -12.78     48.39 o 
  -7  13  10     1995.24     1913.47     81.30 o 
  -6  13  10       34.85       41.95     31.17 o 
  -5  13  10     9941.03     9284.37    232.31 o 
  -4  13  10      116.18      223.95     39.89 o 
  -3  13  10     4362.91     4451.75    109.38 o 
  -2  13  10       33.27       64.65     39.48 o 
  -1  13  10     4596.53     4396.00     71.14 o 
   0  13  10       33.23        9.80     20.90 o 
   1  13  10     3559.36     3339.44     83.61 o 
   2  13  10      129.32      110.14     26.16 o 
   3  13  10      198.01      208.55     31.73 o 
   4  13  10      187.86      277.85     39.79 o 
   5  13  10     1235.08     1304.95     59.61 o 
   6  13  10      174.48      149.15     35.40 o 
   7  13  10      157.08      153.87     39.07 o 
   8  13  10      125.05      116.04     54.94 o 
  -8  14  10       45.95       53.07     53.92 o 
  -7  14  10      614.47      712.51     62.89 o 
  -6  14  10       32.01       14.44     34.87 o 
  -5  14  10     1339.75     1358.01     49.94 o 
  -4  14  10       14.13      -11.60     35.30 o 
  -3  14  10     3215.50     3194.84     88.37 o 
  -2  14  10       94.82       79.26     35.26 o 
  -1  14  10     3198.94     3333.22     93.85 o 
   0  14  10       37.62       24.11     23.99 o 
   1  14  10      984.89     1118.62     73.94 o 
   2  14  10        0.24      -28.19     28.06 o 
   3  14  10     2122.64     2075.50     81.73 o 
   4  14  10        0.06      -17.37     38.42 o 
   5  14  10     3507.25     3554.75     98.77 o 
   6  14  10        2.01      -37.41     34.40 o 
   7  14  10     1179.03     1271.53     55.10 o 
   8  14  10       15.40      -18.97     51.20 o 
  -7  15  10       55.88      154.07     42.96 o 
  -6  15  10      418.04      362.93     50.54 o 
  -5  15  10      182.88      471.78     48.50 o 
  -4  15  10     3173.25     2913.16    134.02 o 
  -3  15  10      186.80      577.35     86.23 o 
  -2  15  10     1391.00     1208.86     57.17 o 
  -1  15  10      106.11      305.88     51.43 o 
   0  15  10        4.57       -1.76     36.29 o 
   1  15  10      133.32      260.36     35.02 o 
   2  15  10        2.29      -37.85     32.73 o 
   3  15  10        9.49      124.10     40.43 o 
   4  15  10      304.10      259.17     45.41 o 
   5  15  10        2.98      101.58     83.46 o 
   6  15  10       99.89      101.92     39.11 o 
   7  15  10        0.77      105.94     43.02 o 
  -7  16  10      383.92      329.60     58.50 o 
  -6  16  10       68.81        0.94     50.92 o 
  -5  16  10      826.42      771.56     59.56 o 
  -4  16  10        7.31      -10.69     43.80 o 
  -3  16  10     1262.90     1241.68     62.32 o 
  -2  16  10      128.28      139.10     41.85 o 
  -1  16  10     2447.37     2401.24     82.12 o 
   0  16  10      883.78      914.59     79.30 o 
   1  16  10     1355.48     1403.50    107.18 o 
   2  16  10      724.61      737.03     55.93 o 
   3  16  10     1257.59     1355.15     62.84 o 
   4  16  10      152.10      161.73     47.85 o 
   5  16  10     2621.13     2773.89     93.69 o 
   6  16  10      401.20      400.38     46.46 o 
  -6  17  10      251.00      462.26     61.94 o 
  -5  17  10     2454.19     2230.18    160.17 o 
  -4  17  10      243.30      314.59     47.14 o 
  -3  17  10      201.10      193.10     48.12 o 
  -2  17  10      312.08      384.34     87.79 o 
  -1  17  10      623.76      529.54     46.46 o 
   0  17  10      278.78      399.98     72.72 o 
   1  17  10     1202.73     1141.75     85.36 o 
   2  17  10      273.10      493.14     76.88 o 
   3  17  10      996.37      921.44     72.90 o 
   4  17  10      133.26      165.67    130.21 o 
   5  17  10       80.87       42.08     52.16 o 
   6  17  10      103.70      164.87     44.99 o 
  -5  18  10        4.60      -45.21     53.38 o 
  -4  18  10      889.72      781.17     64.51 o 
  -3  18  10       17.09       15.03     45.83 o 
  -2  18  10     1570.63     1477.72     71.18 o 
  -1  18  10       75.49       78.69     48.12 o 
   0  18  10     2377.93     2320.92    118.78 o 
   1  18  10        2.51      -48.14     69.26 o 
   2  18  10     2614.27     2445.03     93.73 o 
   3  18  10        2.34      -19.74     73.42 o 
   4  18  10     1622.88     1558.36    110.12 o 
   5  18  10       23.40       38.25     57.53 o 
  -3  19  10       56.36      -12.99     49.33 o 
  -2  19  10     1523.55     1307.07     82.42 o 
  -1  19  10       42.45       39.32     50.77 o 
   0  19  10      629.36      732.15     61.67 o 
   1  19  10       71.16      -41.90     75.15 o 
   2  19  10      561.69      624.13     65.37 o 
   3  19  10       36.67        5.53     56.40 o 
  -1  20  10      271.97      225.83     58.43 o 
   0  20  10      122.10      237.75     57.85 o 
   1  20  10      139.56       83.81     84.84 o 
 -11   1  11      389.82      396.27     40.67 o 
 -10   1  11     3341.74     3549.32     83.37 o 
  -9   1  11      572.73      603.00     32.04 o 
  -8   1  11    12151.97    12150.36    171.78 o 
  -7   1  11      508.38      482.76     32.60 o 
  -6   1  11    12451.97    12277.43    169.35 o 
  -5   1  11      116.22       95.82     14.99 o 
  -4   1  11    23094.54    22803.61    298.32 o 
  -3   1  11      378.83      389.82     10.90 o 
  -2   1  11    11718.51    11020.91    117.97 o 
  -1   1  11     2627.33     2700.53     35.91 o 
   0   1  11      249.46      222.57      9.01 o 
   1   1  11      359.76      380.49     10.69 o 
   2   1  11    20930.18    20660.06    261.11 o 
   3   1  11        3.41       15.75      7.15 o 
   4   1  11     5679.45     5382.98     68.13 o 
   5   1  11      178.94      198.13     14.52 o 
   6   1  11     2484.76     2477.66     46.36 o 
   7   1  11        0.17      -22.80     17.17 o 
   8   1  11      665.09      675.58     34.24 o 
   9   1  11        2.18       -4.08     24.23 o 
  10   1  11      162.72      161.51     30.47 o 
  11   1  11       19.50        3.06     30.52 o 
 -11   2  11       54.65       16.01     63.28 o 
 -10   2  11        4.25       62.13     32.01 o 
  -9   2  11       15.15       28.24     23.66 o 
  -8   2  11     5380.11     5441.97    147.45 o 
  -7   2  11       43.39       40.67     18.51 o 
  -6   2  11     2915.84     3064.74     93.93 o 
  -5   2  11       23.74       23.79     13.84 o 
  -4   2  11    13149.24    13890.76    185.80 o 
  -3   2  11       15.03       29.57     10.43 o 
  -2   2  11      506.52      797.09     20.86 o 
  -1   2  11       24.40       32.92      7.12 o 
   0   2  11     4214.65     5371.45     65.22 o 
   1   2  11        3.17       10.34      6.90 o 
   2   2  11    37741.62    38520.16    480.92 o 
   3   2  11       73.26      100.44     11.90 o 
   4   2  11     1630.26     1419.41     36.73 o 
   5   2  11       28.17       36.26     13.18 o 
   6   2  11     8531.68     8617.55    119.55 o 
   7   2  11       54.72       75.49     21.14 o 
   8   2  11     5700.71     5682.08     88.56 o 
   9   2  11       58.64       77.30     25.79 o 
  10   2  11     3800.82     3915.69     74.95 o 
  11   2  11        4.79       37.76     36.56 o 
 -11   3  11     3347.59     3445.18    113.67 o 
 -10   3  11      356.20      385.28     39.05 o 
  -9   3  11     5125.96     5088.00    100.08 o 
  -8   3  11     1633.49     1637.87     49.04 o 
  -7   3  11     5614.44     5628.23    151.77 o 
  -6   3  11     2735.61     2646.42     65.55 o 
  -5   3  11    12422.54    12224.69    190.71 o 
  -4   3  11     5148.83     4997.14     72.83 o 
  -3   3  11    22025.92    22487.20    288.69 o 
  -2   3  11     7055.68     6812.33     92.82 o 
  -1   3  11    39227.34    39525.61    444.91 o 
   0   3  11       35.49       44.60      7.53 o 
   1   3  11    18424.21    18090.69    206.68 o 
   2   3  11     4984.27     4821.27     59.71 o 
   3   3  11     4756.54     4546.87     65.22 o 
   4   3  11     1179.81     1088.61     25.23 o 
   5   3  11     3975.99     3905.75     63.29 o 
   6   3  11     3359.94     3380.03     92.72 o 
   7   3  11      829.89      826.44     28.77 o 
   8   3  11      688.20      605.29     35.94 o 
   9   3  11     1760.72     1805.71     73.16 o 
  10   3  11       91.12      133.41     34.51 o 
  11   3  11      173.62      183.83     40.48 o 
 -11   4  11      335.18      330.55     42.24 o 
 -10   4  11      271.15      281.61     49.48 o 
  -9   4  11      261.68      270.31     49.51 o 
  -8   4  11       19.61       21.25     24.83 o 
  -7   4  11      581.72      648.02     35.04 o 
  -6   4  11       94.89       88.40     19.64 o 
  -5   4  11       44.75      107.17     41.34 o 
  -4   4  11       14.98       -1.36     15.85 o 
  -3   4  11    10040.02    10194.02    136.11 o 
  -2   4  11     2250.14     2188.60     36.99 o 
  -1   4  11    22503.40    24161.24    274.23 o 
   0   4  11     4018.49     4127.26     54.65 o 
   1   4  11    12938.84    12166.30    156.55 o 
   2   4  11     1351.89     1383.26     23.53 o 
   3   4  11     7196.20     6464.87     78.87 o 
   4   4  11      100.33       78.02     16.44 o 
   5   4  11    32032.37    31904.92    379.10 o 
   6   4  11       41.69       27.11     18.72 o 
   7   4  11    14302.08    14047.12    187.97 o 
   8   4  11      332.93      323.23     30.52 o 
   9   4  11    11748.72    11602.53    188.86 o 
  10   4  11      121.39      114.43     44.78 o 
  11   4  11     3630.49     3693.91     89.48 o 
 -11   5  11     1341.19     1491.25    131.32 o 
 -10   5  11       30.05      -34.10     31.81 o 
  -9   5  11     2944.90     3091.72     74.31 o 
  -8   5  11        2.20      -25.57     24.23 o 
  -7   5  11     1498.24     1641.50     47.21 o 
  -6   5  11      119.30       99.29     19.73 o 
  -5   5  11     2093.18     2143.58     50.11 o 
  -4   5  11      180.96      212.84     19.90 o 
  -3   5  11     3335.05     3245.68     58.09 o 
  -2   5  11     8930.44     8867.62    119.12 o 
  -1   5  11     4504.06     4459.61     64.24 o 
   0   5  11     1436.21     1487.57     29.11 o 
   1   5  11     4841.35     4471.48     56.61 o 
   2   5  11       23.12       61.85     10.62 o 
   3   5  11      717.24      727.22     20.31 o 
   4   5  11      164.85      159.39     13.41 o 
   5   5  11     1033.14     1002.48     24.78 o 
   6   5  11       55.01       48.77     16.49 o 
   7   5  11      877.36      958.39     35.79 o 
   8   5  11     1650.49     1585.73     48.32 o 
   9   5  11      486.39      502.49     38.17 o 
  10   5  11       69.68       36.65     34.16 o 
 -11   6  11       30.35       30.50     52.26 o 
 -10   6  11      650.87      525.86     43.26 o 
  -9   6  11      278.55      358.30     35.08 o 
  -8   6  11      226.45      335.50     30.08 o 
  -7   6  11      928.67      923.87     53.69 o 
  -6   6  11      155.29      157.51     21.54 o 
  -5   6  11     1347.25     1325.46     38.77 o 
  -4   6  11     5907.79     5873.81    109.07 o 
  -3   6  11     3882.65     3939.85     60.21 o 
  -2   6  11     2782.30     2697.60     38.08 o 
  -1   6  11     7115.09     7290.91    160.95 o 
   0   6  11    29850.73    29570.18    375.89 o 
   1   6  11     3034.67     3107.64     42.60 o 
   2   6  11    20927.24    21007.17    240.28 o 
   3   6  11     2967.58     2962.50     47.30 o 
   4   6  11     4306.74     4513.68     79.54 o 
   5   6  11     1444.39     1490.77     35.38 o 
   6   6  11       12.82       17.37     24.42 o 
   7   6  11      840.18      887.41     36.40 o 
   8   6  11     1999.76     1893.75     55.21 o 
   9   6  11     1278.98     1509.28    117.07 o 
  10   6  11     1007.51      925.18     48.45 o 
 -10   7  11      167.32      142.22     50.79 o 
  -9   7  11     7480.36     7193.17    276.90 o 
  -8   7  11      992.92     1187.53     95.32 o 
  -7   7  11     4012.86     4081.86     82.02 o 
  -6   7  11      167.09      208.53     22.99 o 
  -5   7  11     7651.45     7714.79    127.52 o 
  -4   7  11      755.85      769.06     23.97 o 
  -3   7  11     6484.41     6436.29     91.35 o 
  -2   7  11      294.02      298.81     12.47 o 
  -1   7  11     8733.44     8377.31    113.54 o 
   0   7  11       85.22      129.77     14.35 o 
   1   7  11    21680.50    21242.06    272.30 o 
   2   7  11     1383.60     1516.15     35.14 o 
   3   7  11     1935.78     1987.05     36.47 o 
   4   7  11       62.01       61.70     17.41 o 
   5   7  11     4298.65     4321.14     68.51 o 
   6   7  11        5.89       22.04     22.08 o 
   7   7  11      334.56      355.13     30.49 o 
   8   7  11      149.04      118.14     29.40 o 
   9   7  11       95.82       76.89     32.31 o 
  10   7  11       13.66      -35.54     34.81 o 
 -10   8  11      100.71       18.19     47.93 o 
  -9   8  11      122.67      103.40     43.29 o 
  -8   8  11      526.79      474.90     35.74 o 
  -7   8  11      153.83      152.23     24.86 o 
  -6   8  11      489.62      461.94     36.49 o 
  -5   8  11        1.18       25.52     28.41 o 
  -4   8  11     1196.41     1174.05     63.93 o 
  -3   8  11       94.04      157.32     30.92 o 
  -2   8  11     1274.86     1342.45     26.89 o 
  -1   8  11        3.37       30.94     16.84 o 
   0   8  11      444.70      460.08     16.46 o 
   1   8  11      156.48      301.04     17.42 o 
   2   8  11     7185.54     7418.61    147.00 o 
   3   8  11     1047.10      930.65     38.11 o 
   4   8  11     1995.49     1965.88     55.69 o 
   5   8  11     2178.64     2112.22     46.15 o 
   6   8  11     1884.08     2113.26     54.98 o 
   7   8  11     1127.46     1081.80     41.78 o 
   8   8  11     1155.22     1359.73     48.35 o 
   9   8  11     1070.19     1118.68     47.75 o 
  10   8  11      190.05      372.35     59.40 o 
 -10   9  11     4247.37     4357.84    127.58 o 
  -9   9  11       11.22       -0.79     42.73 o 
  -8   9  11    12654.05    12361.06    474.43 o 
  -7   9  11        7.40      -18.52     24.98 o 
  -6   9  11    14945.66    14531.97    228.36 o 
  -5   9  11       25.47       19.30     17.87 o 
  -4   9  11    13465.25    13315.18    179.22 o 
  -3   9  11      192.42      204.71     18.09 o 
  -2   9  11    26256.22    26565.93    341.65 o 
  -1   9  11      187.32      233.70     16.05 o 
   0   9  11     4999.59     4571.94     67.50 o 
   1   9  11      115.98      100.31     28.13 o 
   2   9  11    20902.87    20257.79    459.89 o 
   3   9  11      742.19      721.79     77.05 o 
   4   9  11     4795.25     4715.68     84.92 o 
   5   9  11      160.76      154.57     25.03 o 
   6   9  11     4318.83     4201.79     72.49 o 
   7   9  11      469.89      486.69     49.50 o 
   8   9  11     2822.49     2709.73     69.11 o 
   9   9  11      151.08      103.13     44.71 o 
  10   9  11       95.47       68.42     40.25 o 
 -10  10  11       98.82      159.78     55.21 o 
  -9  10  11       18.28      -33.82     54.20 o 
  -8  10  11      582.39      595.85     51.49 o 
  -7  10  11       15.96      -55.93     40.86 o 
  -6  10  11     1992.25     2065.81     55.75 o 
  -5  10  11       33.58       15.78     18.91 o 
  -4  10  11     1607.04     1648.84     38.81 o 
  -3  10  11      138.89      105.93     17.40 o 
  -2  10  11     5906.71     5834.91     85.78 o 
  -1  10  11      235.40      214.53     15.53 o 
   0  10  11     5176.45     5043.72     88.71 o 
   1  10  11        0.15       -8.87     21.28 o 
   2  10  11    12883.05    12619.59    359.64 o 
   3  10  11       26.52       28.73     23.02 o 
   4  10  11     4229.45     4372.34    189.60 o 
   5  10  11       46.63      -13.94     43.63 o 
   6  10  11     3383.76     3331.83     73.49 o 
   7  10  11       90.14      105.15     30.72 o 
   8  10  11     3529.84     3624.42     82.27 o 
   9  10  11        0.61        1.69     33.55 o 
  -9  11  11      682.67      609.12     97.31 o 
  -8  11  11       54.93      164.53     49.00 o 
  -7  11  11     2401.60     2348.24    165.36 o 
  -6  11  11       89.11      181.65     30.82 o 
  -5  11  11     3629.61     3461.45     73.71 o 
  -4  11  11      196.69      266.16     21.84 o 
  -3  11  11     3205.99     3296.88     57.34 o 
  -2  11  11       56.88      112.39     17.58 o 
  -1  11  11     7349.61     7031.57    100.53 o 
   0  11  11      192.84      200.94     21.43 o 
   1  11  11     2912.69     2707.24    110.12 o 
   2  11  11      182.11      255.06     27.28 o 
   3  11  11     8356.86     7850.69    159.22 o 
   4  11  11      117.72       90.73     28.58 o 
   5  11  11     2008.28     2074.98     71.63 o 
   6  11  11      124.59      134.49     30.57 o 
   7  11  11      299.16      322.86     46.58 o 
   8  11  11       33.29       64.24     73.76 o 
   9  11  11       23.12      -12.44     49.32 o 
  -9  12  11      320.83      324.21     56.40 o 
  -8  12  11      448.03      415.79     51.80 o 
  -7  12  11      616.50      645.42     42.95 o 
  -6  12  11     1525.60     1487.44     55.57 o 
  -5  12  11     3551.31     3393.19     75.70 o 
  -4  12  11      939.69      913.57     37.95 o 
  -3  12  11     4006.34     4004.68     66.70 o 
  -2  12  11     1130.81     1166.98     38.35 o 
  -1  12  11     4828.46     4678.76     85.46 o 
   0  12  11     1329.21     1304.28     41.00 o 
   1  12  11     2313.86     2114.31     61.32 o 
   2  12  11     3595.05     3621.58     87.32 o 
   3  12  11     3336.09     3234.09     82.41 o 
   4  12  11     1971.27     2028.82    151.33 o 
   5  12  11     3942.64     3869.67    101.62 o 
   6  12  11     1197.63     1114.09     45.76 o 
   7  12  11     1992.59     2088.10     81.59 o 
   8  12  11      666.82      737.95    109.43 o 
  -8  13  11      145.53      215.24     53.94 o 
  -7  13  11        7.28       67.17     62.69 o 
  -6  13  11      147.77       40.34     33.99 o 
  -5  13  11       18.96      297.10     33.50 o 
  -4  13  11     3550.43     3350.12     74.53 o 
  -3  13  11       13.04      166.73     36.72 o 
  -2  13  11     4064.58     3663.87     73.89 o 
  -1  13  11       28.33      104.32     25.61 o 
   0  13  11      297.89      366.99     50.10 o 
   1  13  11       23.73      161.03     44.15 o 
   2  13  11      633.19      616.91     53.68 o 
   3  13  11       33.31       44.55     29.33 o 
   4  13  11      166.10      118.91     36.82 o 
   5  13  11       57.57      150.86     41.37 o 
   6  13  11     1429.40     1426.79     51.54 o 
   7  13  11       19.56       21.59     44.63 o 
   8  13  11      161.08      129.48     51.15 o 
  -8  14  11       22.04       -0.46     40.85 o 
  -7  14  11      448.98      404.98     42.51 o 
  -6  14  11        4.81      -50.52     33.83 o 
  -5  14  11     1237.95     1173.65     48.11 o 
  -4  14  11      655.58      522.60     48.48 o 
  -3  14  11     2109.92     2172.79     76.75 o 
  -2  14  11      271.05      222.56     38.90 o 
  -1  14  11     3388.17     3234.03     89.50 o 
   0  14  11      192.43      215.98     37.74 o 
   1  14  11     1712.65     1662.01     58.08 o 
   2  14  11      138.84      135.58     30.10 o 
   3  14  11     2492.52     2345.95     70.26 o 
   4  14  11       80.20        0.35     79.65 o 
   5  14  11     3269.06     3439.27     97.80 o 
   6  14  11      194.11      191.31     39.35 o 
   7  14  11     1772.65     1915.66    152.55 o 
  -7  15  11     2026.44     1899.22     97.76 o 
  -6  15  11       35.83       10.63     47.37 o 
  -5  15  11     4605.56     4488.29    120.13 o 
  -4  15  11      127.12      272.90     43.76 o 
  -3  15  11     5269.80     5229.22    127.33 o 
  -2  15  11      190.40      316.69     59.56 o 
  -1  15  11     6121.36     5808.44    135.28 o 
   0  15  11      101.93       32.29     36.43 o 
   1  15  11     6607.82     6360.93    194.10 o 
   2  15  11       43.72       50.78     33.06 o 
   3  15  11     1705.09     1606.11     62.17 o 
   4  15  11      140.53       55.53     43.59 o 
   5  15  11     1265.50     1464.70    110.99 o 
   6  15  11      108.25      111.60     40.47 o 
   7  15  11     1817.29     2020.83     84.94 o 
  -6  16  11       42.60       96.70     58.01 o 
  -5  16  11      457.71      469.72     55.44 o 
  -4  16  11      230.79      119.56     47.11 o 
  -3  16  11      675.74      661.90     51.17 o 
  -2  16  11      524.90      473.29     46.26 o 
  -1  16  11      463.73      477.04     82.25 o 
   0  16  11      821.24      702.20     66.84 o 
   1  16  11      469.97      449.62     46.83 o 
   2  16  11      859.82      830.25     48.50 o 
   3  16  11      645.37      570.64     71.34 o 
   4  16  11      634.01      662.83     55.92 o 
   5  16  11      427.57      345.44     51.17 o 
   6  16  11      706.87      689.82     59.83 o 
  -6  17  11     2370.10     2341.19    114.11 o 
  -5  17  11       39.74      215.74     54.84 o 
  -4  17  11     2217.27     2063.93    157.74 o 
  -3  17  11        5.81      -26.65     42.06 o 
  -2  17  11     1932.19     1940.41    118.44 o 
  -1  17  11        1.06      -31.50     42.90 o 
   0  17  11     1137.90     1189.10     85.54 o 
   1  17  11        8.44       94.54     59.22 o 
   2  17  11     3238.83     3238.62    143.72 o 
   3  17  11        0.01       76.36     50.32 o 
   4  17  11     1450.32     1381.76     70.28 o 
   5  17  11        0.28       33.10     98.00 o 
  -5  18  11        2.02      -41.95     55.95 o 
  -4  18  11      171.56      270.19     75.15 o 
  -3  18  11      140.29      135.50     48.51 o 
  -2  18  11      914.12      974.56     62.91 o 
  -1  18  11      173.62      192.17     52.98 o 
   0  18  11      841.17      893.32     59.95 o 
   1  18  11       94.58      119.82     72.38 o 
   2  18  11      377.95      498.03     56.68 o 
   3  18  11       54.84       23.20     76.19 o 
   4  18  11      472.18      572.44     89.00 o 
  -3  19  11      190.31      157.18     53.15 o 
  -2  19  11      207.72      325.38     77.23 o 
  -1  19  11      147.04       62.43     49.20 o 
   0  19  11       72.87       84.81     61.99 o 
   1  19  11       84.93       93.85     78.96 o 
   2  19  11      101.80      286.74     86.58 o 
   3  19  11       31.89      -83.46     81.03 o 
 -11   0  12       10.49      -16.22     44.16 o 
 -10   0  12     9377.69     8925.57    192.86 o 
  -9   0  12      169.11       66.46     40.52 o 
  -8   0  12     6375.36     5746.20    223.71 o 
  -7   0  12      168.31      121.35     26.63 o 
  -6   0  12     6179.80     6333.61    135.34 o 
  -5   0  12      959.44      945.88     38.52 o 
  -4   0  12       67.17      171.74     76.64 o 
  -3   0  12     1060.50     1082.52     73.87 o 
  -2   0  12     8534.06     8153.60    211.07 o 
  -1   0  12      279.31      283.65     13.63 o 
   0   0  12    62286.12    65559.11   1149.19 o 
   1   0  12     1182.51     1124.32     64.07 o 
   2   0  12    38277.46    37853.72    669.11 o 
   3   0  12      400.20      410.80     22.28 o 
   4   0  12     8170.40     8252.37    158.30 o 
   5   0  12        1.85      -15.09     18.87 o 
   6   0  12    11333.28    10919.80    209.60 o 
   7   0  12        0.48      -22.49     24.06 o 
   8   0  12    32419.89    30854.53    560.51 o 
   9   0  12       77.48       74.30     58.53 o 
  10   0  12     1780.95     1779.77     94.19 o 
  11   0  12       74.93       75.87     45.13 o 
 -11   1  12      331.70      321.77     42.23 o 
 -10   1  12     4772.79     4829.96     86.74 o 
  -9   1  12     1078.62     1086.57     38.62 o 
  -8   1  12     7874.15     7627.08    126.66 o 
  -7   1  12     1497.76     1394.35     41.89 o 
  -6   1  12    10420.07    10153.84    143.15 o 
  -5   1  12     2056.80     2048.35     44.24 o 
  -4   1  12    13195.50    13088.41    156.03 o 
  -3   1  12     3582.72     3539.33     43.11 o 
  -2   1  12    19369.55    18957.26    199.35 o 
  -1   1  12     4465.15     4559.34     56.86 o 
   0   1  12     2572.00     2497.61     34.20 o 
   1   1  12     4919.87     4874.06     60.37 o 
   2   1  12    15928.83    15371.15    196.70 o 
   3   1  12     1756.94     1704.50     32.09 o 
   4   1  12     7686.00     7440.77    101.93 o 
   5   1  12      807.40      813.66     24.27 o 
   6   1  12     3523.92     3385.50     62.04 o 
   7   1  12     1224.61     1200.97     34.55 o 
   8   1  12     1406.80     1342.33     37.72 o 
   9   1  12      519.81      489.42     30.60 o 
  10   1  12       90.95       55.85     29.88 o 
  11   1  12      152.96      131.22     39.46 o 
 -11   2  12        6.77      -24.27     38.02 o 
 -10   2  12       12.63       33.25     32.38 o 
  -9   2  12        4.86      -24.13     27.98 o 
  -8   2  12      126.09      144.09     25.14 o 
  -7   2  12     5987.39     6011.14     93.78 o 
  -6   2  12      259.20      269.07     19.93 o 
  -5   2  12    11076.44    11190.47    154.20 o 
  -4   2  12      485.24      498.70     16.82 o 
  -3   2  12    48084.15    49794.07    628.37 o 
  -2   2  12     2525.39     2637.54     36.21 o 
  -1   2  12     3986.58     3491.37     53.36 o 
   0   2  12      476.60      464.59     16.33 o 
   1   2  12      683.40      649.58     23.28 o 
   2   2  12     1109.88     1112.27     24.75 o 
   3   2  12    17058.51    17376.03    222.45 o 
   4   2  12      316.91      304.53     15.82 o 
   5   2  12    10323.26    10444.14    140.41 o 
   6   2  12      725.70      850.16     27.04 o 
   7   2  12     4758.09     4583.78     74.09 o 
   8   2  12      246.85      323.62     26.20 o 
   9   2  12     2397.72     2385.12     55.17 o 
  10   2  12       43.28       96.44     34.75 o 
  11   2  12      408.93      502.89     45.31 o 
 -11   3  12     1114.49     1241.94     54.57 o 
 -10   3  12     2332.46     2235.68     64.40 o 
  -9   3  12     2408.91     2442.37     64.81 o 
  -8   3  12     1816.08     1821.76     51.87 o 
  -7   3  12     2187.37     2187.62     83.58 o 
  -6   3  12     2866.58     2748.84     59.65 o 
  -5   3  12     6558.99     6664.02    111.78 o 
  -4   3  12     3090.42     2882.59     47.98 o 
  -3   3  12    12921.85    12927.31    170.18 o 
  -2   3  12    10778.95    10611.66    140.45 o 
  -1   3  12    11537.85    11325.64    131.75 o 
   0   3  12     1997.79     2060.74     37.53 o 
   1   3  12     5264.69     5055.17     62.54 o 
   2   3  12     3568.60     3360.36     44.41 o 
   3   3  12     2082.98     2076.14     36.49 o 
   4   3  12      935.07      840.39     20.35 o 
   5   3  12     1407.85     1377.65     45.55 o 
   6   3  12     1325.42     1303.29     35.19 o 
   7   3  12      210.78      210.19     21.41 o 
   8   3  12      440.26      422.76     27.34 o 
   9   3  12      223.61      281.72     33.84 o 
  10   3  12       10.07       -0.46     34.22 o 
  11   3  12        0.76       12.55     38.72 o 
 -11   4  12        2.59      -14.44     39.70 o 
 -10   4  12     1964.04     1826.63     60.41 o 
  -9   4  12       81.35       76.87     35.02 o 
  -8   4  12     1317.15     1408.32     46.29 o 
  -7   4  12       11.42       23.54     20.81 o 
  -6   4  12     1341.77     1379.96     41.89 o 
  -5   4  12       29.26       40.68     19.14 o 
  -4   4  12     2294.02     2504.91     78.88 o 
  -3   4  12      233.46      226.94     14.25 o 
  -2   4  12        8.78       20.53     13.20 o 
  -1   4  12       59.37       63.35      7.96 o 
   0   4  12    21455.78    21138.45    241.09 o 
   1   4  12     1260.78     1308.46     39.99 o 
   2   4  12      831.73      698.52     28.09 o 
   3   4  12      853.54      857.35     47.21 o 
   4   4  12       33.83       36.01     12.18 o 
   5   4  12     1448.73     1577.28     45.00 o 
   6   4  12      620.28      687.69     25.23 o 
   7   4  12      953.16     1001.39     46.97 o 
   8   4  12      275.39      212.92     28.57 o 
   9   4  12      684.09      822.61     79.13 o 
  10   4  12      700.69      563.21     42.06 o 
 -11   5  12     3551.95     3668.37     91.65 o 
 -10   5  12        2.77       32.71     32.92 o 
  -9   5  12    11799.18    11598.16    299.69 o 
  -8   5  12       49.00       50.98     27.14 o 
  -7   5  12     9380.72     9250.90    160.42 o 
  -6   5  12       63.53       57.51     20.67 o 
  -5   5  12    18881.73    18897.35    288.18 o 
  -4   5  12        7.19       15.10     13.76 o 
  -3   5  12    26152.54    26445.58    339.00 o 
  -2   5  12      522.43      531.46     20.69 o 
  -1   5  12    23059.87    22363.26    286.74 o 
   0   5  12       24.06       23.28      8.94 o 
   1   5  12    25134.64    24288.07    276.56 o 
   2   5  12      150.02      153.94     11.13 o 
   3   5  12     4874.06     4673.86     60.23 o 
   4   5  12      677.20      761.26     22.47 o 
   5   5  12     3001.78     2866.35     50.27 o 
   6   5  12      219.33      182.05     23.06 o 
   7   5  12     1244.22     1227.63     41.16 o 
   8   5  12       34.32       44.95     26.52 o 
   9   5  12     1079.26     1011.72     44.28 o 
  10   5  12       30.49       13.99     36.09 o 
 -10   6  12        3.26      -34.25     34.46 o 
  -9   6  12      711.42      872.74     44.38 o 
  -8   6  12       97.70       94.57     29.35 o 
  -7   6  12     3428.05     3369.54     71.73 o 
  -6   6  12       85.42       68.90     24.57 o 
  -5   6  12     6168.04     6256.99    139.61 o 
  -4   6  12       10.81       18.69     14.65 o 
  -3   6  12    16905.11    17162.10    224.11 o 
  -2   6  12      318.63      384.66     16.69 o 
  -1   6  12    19877.31    19741.95    290.03 o 
   0   6  12      408.08      400.68     13.01 o 
   1   6  12    12647.69    13030.55    151.74 o 
   2   6  12      632.41      682.57     17.40 o 
   3   6  12    19779.77    20261.65    233.14 o 
   4   6  12       84.03       74.85     15.00 o 
   5   6  12     7129.06     7123.44    102.76 o 
   6   6  12       96.95       87.27     23.18 o 
   7   6  12     1871.48     1876.87     91.20 o 
   8   6  12       21.40       22.88     31.19 o 
   9   6  12     3423.38     3424.90     79.70 o 
  10   6  12      137.42       87.64     36.26 o 
 -10   7  12     2146.82     1900.61     63.74 o 
  -9   7  12     1024.07     1236.50     48.61 o 
  -8   7  12     9773.08     9512.97    161.30 o 
  -7   7  12      399.75      484.56     30.64 o 
  -6   7  12     5883.07     5962.04    117.11 o 
  -5   7  12     1560.36     1542.43     41.39 o 
  -4   7  12     8205.53     7991.83    162.00 o 
  -3   7  12     1770.88     1737.92     38.79 o 
  -2   7  12     6841.26     6588.74     89.50 o 
  -1   7  12     1378.51     1358.12     29.77 o 
   0   7  12     1987.57     2107.61     37.39 o 
   1   7  12     5994.95     5823.77     72.88 o 
   2   7  12    17294.31    17369.16    200.73 o 
   3   7  12      913.42      915.50     24.61 o 
   4   7  12     3538.78     3408.77     65.64 o 
   5   7  12     1053.00     1086.33     30.95 o 
   6   7  12     2493.89     2426.38     57.71 o 
   7   7  12      513.57      503.79     39.00 o 
   8   7  12      353.37      362.76     52.52 o 
   9   7  12      128.67      126.64     33.29 o 
  10   7  12       30.44       52.77     37.28 o 
 -10   8  12      456.24      530.25    134.02 o 
  -9   8  12        6.92      -16.12     41.82 o 
  -8   8  12     1299.45     1244.38     85.73 o 
  -7   8  12      812.59      786.88     35.93 o 
  -6   8  12     2416.98     2353.20     57.04 o 
  -5   8  12      391.69      363.97     27.89 o 
  -4   8  12     4841.80     4761.49     74.06 o 
  -3   8  12      962.83     1026.63     54.18 o 
  -2   8  12     7534.48     7526.77    105.01 o 
  -1   8  12      314.83      350.43     29.19 o 
   0   8  12     5442.73     5252.48     75.67 o 
   1   8  12      444.14      441.94     16.70 o 
   2   8  12    22764.21    22553.68    291.48 o 
   3   8  12     2344.93     2364.31     51.56 o 
   4   8  12     7168.36     7264.38    358.65 o 
   5   8  12     1475.42     1518.82     59.82 o 
   6   8  12     9555.81     9331.49    153.59 o 
   7   8  12      768.06      791.38     41.45 o 
   8   8  12     6078.81     6084.05    164.18 o 
   9   8  12      330.00      309.11     37.96 o 
  10   8  12      970.42      989.47     50.02 o 
 -10   9  12      197.16      315.15     54.72 o 
  -9   9  12      174.72      141.01     43.65 o 
  -8   9  12      571.63      860.46     54.72 o 
  -7   9  12      260.77      238.49     28.34 o 
  -6   9  12      672.92     1010.80     33.26 o 
  -5   9  12     1612.77     1564.14     39.21 o 
  -4   9  12      539.76      725.17     25.57 o 
  -3   9  12        2.65       -1.15     15.51 o 
  -2   9  12     1208.24     1501.00     61.43 o 
  -1   9  12     3694.55     3561.82     81.50 o 
   0   9  12      506.31      505.74     21.59 o 
   1   9  12      248.89      205.09     24.80 o 
   2   9  12     1262.33     1547.87     52.81 o 
   3   9  12        0.10       14.70     24.13 o 
   4   9  12      230.05      270.67     22.85 o 
   5   9  12       44.33       49.20     21.78 o 
   6   9  12       95.55      168.31     28.04 o 
   7   9  12       19.68       12.48     28.49 o 
   8   9  12       91.84      159.88     34.27 o 
   9   9  12        9.84       -5.10     34.75 o 
  -9  10  12        8.55      -38.07     62.51 o 
  -8  10  12      136.99       78.25     41.00 o 
  -7  10  12      267.48      233.89     42.59 o 
  -6  10  12      898.22      935.71     32.91 o 
  -5  10  12       14.85       31.05     20.36 o 
  -4  10  12     1015.85      998.63     35.13 o 
  -3  10  12     1360.24     1395.68     36.00 o 
  -2  10  12     1978.37     1991.06     41.69 o 
  -1  10  12      821.73      831.13     27.04 o 
   0  10  12     2344.28     2258.16     50.52 o 
   1  10  12     1337.31     1314.74     39.28 o 
   2  10  12     5099.59     5281.25    114.28 o 
   3  10  12     2806.62     2763.71     72.32 o 
   4  10  12     3704.68     3892.80    132.29 o 
   5  10  12      461.92      387.62     35.77 o 
   6  10  12     1752.78     1839.20     57.22 o 
   7  10  12      833.66      915.59     59.66 o 
   8  10  12     1891.79     2139.21    109.07 o 
   9  10  12      215.99      232.86     40.96 o 
  -9  11  12        0.67      -11.09     47.30 o 
  -8  11  12     5596.99     5560.66    210.90 o 
  -7  11  12       11.45       15.13     47.61 o 
  -6  11  12     7440.27     7320.63    130.72 o 
  -5  11  12       31.46      109.45     22.78 o 
  -4  11  12     7926.80     7602.76    110.78 o 
  -3  11  12        4.87       24.20     18.30 o 
  -2  11  12     4077.42     4118.46     74.58 o 
  -1  11  12       15.48      192.21     30.12 o 
   0  11  12     4733.64     4772.97     86.74 o 
   1  11  12       33.98       46.38     22.03 o 
   2  11  12     6536.40     6596.58    189.25 o 
   3  11  12        0.97      125.80     27.18 o 
   4  11  12     2539.88     2540.82     71.02 o 
   5  11  12       22.40       91.76     36.85 o 
   6  11  12     1485.68     1459.63     89.52 o 
   7  11  12       28.65       48.01     41.38 o 
   8  11  12      459.53      428.27     53.57 o 
   9  11  12       75.24       84.61     54.34 o 
  -9  12  12       26.35      -62.04     51.04 o 
  -8  12  12      133.82      110.23     52.12 o 
  -7  12  12      122.18       30.12     32.19 o 
  -6  12  12      151.09      137.52     34.93 o 
  -5  12  12      614.66      566.83     52.34 o 
  -4  12  12      346.19      372.25     32.13 o 
  -3  12  12     1165.78     1146.40     41.54 o 
  -2  12  12     1240.85     1178.28     39.39 o 
  -1  12  12     1788.60     1787.36     48.05 o 
   0  12  12      311.37      276.22     24.24 o 
   1  12  12      702.39      724.96     31.26 o 
   2  12  12     1530.50     1565.05     56.68 o 
   3  12  12     1067.22     1116.07     46.44 o 
   4  12  12     1662.10     1630.20     59.79 o 
   5  12  12     1563.73     1584.82     63.79 o 
   6  12  12      839.32      882.51     43.38 o 
   7  12  12     1513.39     1607.32     71.25 o 
   8  12  12      727.72      746.27     68.22 o 
  -8  13  12        0.41       -0.47     41.05 o 
  -7  13  12     2127.16     1948.23    118.01 o 
  -6  13  12        0.03      -36.99     32.99 o 
  -5  13  12     7874.56     7729.39    136.56 o 
  -4  13  12        9.63       14.66     27.48 o 
  -3  13  12     6621.59     6363.48    142.45 o 
  -2  13  12       50.59       78.12     24.23 o 
  -1  13  12     3699.84     3862.15     76.82 o 
   0  13  12       53.98       41.17     22.50 o 
   1  13  12     5361.25     5115.86    112.68 o 
   2  13  12       41.84       26.58     53.50 o 
   3  13  12       84.58       45.37     30.32 o 
   4  13  12      204.47      157.62     32.61 o 
   5  13  12     1989.14     1990.82     76.27 o 
   6  13  12       69.94      125.68     34.68 o 
   7  13  12      164.20      217.09     52.26 o 
   8  13  12       67.21      100.09     55.43 o 
  -8  14  12        0.16      -61.65     41.10 o 
  -7  14  12      193.91      194.58     42.33 o 
  -6  14  12       12.02      -29.13     34.87 o 
  -5  14  12      692.92      767.20     54.83 o 
  -4  14  12       26.58      -35.82     36.61 o 
  -3  14  12      783.17      928.46     52.64 o 
  -2  14  12      113.26       72.65     36.60 o 
  -1  14  12     2420.41     2405.79     59.61 o 
   0  14  12       15.46      -34.13     22.75 o 
   1  14  12     2720.71     2772.35     78.61 o 
   2  14  12        0.10      -37.75     28.81 o 
   3  14  12     1953.43     1895.92     65.79 o 
   4  14  12        9.64      -60.24     40.16 o 
   5  14  12     1974.43     1979.85     76.31 o 
   6  14  12        4.81      -30.40     36.33 o 
   7  14  12     1908.17     2137.84     87.77 o 
  -7  15  12       20.51      123.15     43.77 o 
  -6  15  12       50.40       -8.68     48.72 o 
  -5  15  12       94.80      368.08     51.54 o 
  -4  15  12      739.91      653.50     53.14 o 
  -3  15  12       70.52      382.30     53.50 o 
  -2  15  12     1739.86     1615.26     67.14 o 
   0  15  12      264.74      144.05     39.59 o 
   1  15  12       42.52      378.86     64.76 o 
   2  15  12        3.11        5.63     33.05 o 
   3  15  12        3.65       58.39     34.39 o 
   4  15  12       64.19      -39.74     43.57 o 
   5  15  12       15.65       71.45     61.82 o 
   6  15  12       71.73       54.66     39.19 o 
   7  15  12        0.52      168.83     58.62 o 
  -6  16  12      273.38      189.01     71.68 o 
  -5  16  12      623.73      536.78     54.57 o 
  -4  16  12      593.81      510.89     54.48 o 
  -3  16  12     1330.64     1267.94    155.66 o 
  -2  16  12      620.50      613.87     48.88 o 
  -1  16  12     1578.26     1546.05     65.59 o 
   0  16  12      410.02      414.22     68.39 o 
   1  16  12     1152.00     1096.39     85.54 o 
   2  16  12      867.45      859.60     51.42 o 
   3  16  12      873.14      888.87     52.25 o 
   4  16  12      991.53      984.36     62.43 o 
   5  16  12     1468.94     1382.42     69.24 o 
   6  16  12      525.97      523.20     49.47 o 
  -5  17  12      959.21      797.54     77.40 o 
  -4  17  12      204.04      409.26     56.19 o 
  -3  17  12      303.69      369.02     53.38 o 
  -2  17  12      201.52      249.98     49.20 o 
  -1  17  12      527.51      599.17     71.34 o 
   0  17  12      142.96      272.92     50.91 o 
   1  17  12     1266.41     1138.30     92.12 o 
   2  17  12      320.49      661.44     83.11 o 
   3  17  12      306.81      238.92     48.64 o 
   4  17  12      213.87      252.13     55.20 o 
   5  17  12     1869.45     1736.30    158.95 o 
  -4  18  12      433.79      314.48     58.52 o 
  -3  18  12       13.15      -36.73     46.64 o 
  -2  18  12     1053.53      943.10     67.70 o 
  -1  18  12        7.60       36.90     49.10 o 
   0  18  12     1049.59     1195.52     66.16 o 
   1  18  12       11.29      -22.84     44.44 o 
   2  18  12     1762.85     1772.03    112.20 o 
   3  18  12        0.04        1.73     74.80 o 
   4  18  12     1341.95     1401.02     76.14 o 
  -3  19  12       30.71        1.02     50.92 o 
  -2  19  12      704.79      667.39     72.38 o 
  -1  19  12       83.56       63.37     69.26 o 
   0  19  12      475.31      444.01     58.80 o 
   1  19  12       76.30       56.21     62.85 o 
   2  19  12      904.06      885.50    100.43 o 
 -11   1  13      135.47      109.59     35.92 o 
 -10   1  13     2902.17     3120.61     89.97 o 
  -9   1  13     1004.33     1030.42     82.77 o 
  -8   1  13     4804.61     4640.08     89.92 o 
  -7   1  13      387.16      325.39     23.35 o 
  -6   1  13    11642.29    11444.42    159.66 o 
  -5   1  13      973.74     1011.65     35.31 o 
  -4   1  13    17596.96    17445.92    205.33 o 
  -3   1  13      732.68      730.78     16.43 o 
  -2   1  13    42197.80    43224.54    447.85 o 
  -1   1  13       88.37       89.27      8.87 o 
   0   1  13     4065.08     3673.75     47.61 o 
   1   1  13     2332.63     2384.10     38.09 o 
   2   1  13    16075.20    15660.08    200.81 o 
   3   1  13      234.77      237.23     14.21 o 
   4   1  13     8448.81     8189.84    111.67 o 
   5   1  13        8.72       35.58     17.97 o 
   6   1  13     4638.15     4419.10     70.47 o 
   7   1  13       42.72       41.01     19.96 o 
   8   1  13     1003.62      993.39     36.54 o 
   9   1  13       15.68      -15.29     25.31 o 
  10   1  13       53.25       71.03     30.36 o 
 -11   2  13        9.22       -9.94     39.18 o 
 -10   2  13       15.51       64.80     35.18 o 
  -9   2  13        7.04       32.15     40.58 o 
  -8   2  13      797.27      926.69     34.04 o 
  -7   2  13        0.69        4.27     19.37 o 
  -6   2  13       20.36       38.22     18.84 o 
  -5   2  13       13.25       33.97     13.22 o 
  -4   2  13     4219.11     4514.04     61.10 o 
  -3   2  13        1.95      -11.23     11.26 o 
  -2   2  13    66010.73    70508.45    885.67 o 
  -1   2  13      342.49      359.23     11.75 o 
   0   2  13    29652.40    30147.11    341.11 o 
   1   2  13      228.07      270.73     13.28 o 
   2   2  13    25986.42    25657.29    323.79 o 
   3   2  13        2.13        8.79     10.77 o 
   4   2  13     6658.68     6313.18     89.02 o 
   5   2  13        0.59       68.74     22.04 o 
   6   2  13    25461.41    25027.73    321.32 o 
   7   2  13       12.43       77.24     22.30 o 
   8   2  13     6818.03     6746.87    103.02 o 
   9   2  13       13.54       77.56     26.68 o 
  10   2  13      613.34      747.72     84.66 o 
 -11   3  13     2135.08     2231.79     71.53 o 
 -10   3  13      761.45      815.41     43.85 o 
  -9   3  13     9600.47     9205.01    158.55 o 
  -8   3  13      434.48      559.87     33.55 o 
  -7   3  13     3748.04     3749.44     76.54 o 
  -6   3  13     1426.09     1404.23     42.57 o 
  -5   3  13    10917.62    11116.70    151.08 o 
  -4   3  13     4183.44     4032.88     62.46 o 
  -3   3  13    19429.38    19502.33    252.11 o 
  -2   3  13     9630.01     9226.32    123.75 o 
  -1   3  13    17109.34    16981.58    195.03 o 
   0   3  13     2026.11     1969.06     29.95 o 
   1   3  13    31425.16    31389.58    355.47 o 
   2   3  13     4388.70     4238.23     54.49 o 
   3   3  13     5244.56     5079.10     72.87 o 
   4   3  13     2161.19     1963.94     46.99 o 
   5   3  13     6119.87     6067.35     87.69 o 
   6   3  13     1504.34     1495.66     37.93 o 
   7   3  13     2551.95     2538.37     51.54 o 
   8   3  13     1390.42     1312.55     39.08 o 
   9   3  13     1654.18     1717.93     55.18 o 
  10   3  13      126.29       99.86     34.58 o 
 -11   4  13       39.64       24.89     37.81 o 
 -10   4  13      170.87      190.36     49.28 o 
  -9   4  13     2016.82     1976.26    106.05 o 
  -8   4  13      389.46      398.66     30.41 o 
  -7   4  13     2269.77     2339.64     77.63 o 
  -6   4  13       38.02       33.68     20.38 o 
  -5   4  13     1180.42     1142.58     31.82 o 
  -4   4  13      212.06      196.13     19.29 o 
  -3   4  13    11538.78    11320.10    151.11 o 
  -2   4  13      459.26      465.30     16.72 o 
  -1   4  13       17.70       51.67     14.03 o 
   0   4  13     1987.14     1981.12     30.39 o 
   1   4  13    39641.23    41117.60    463.65 o 
   2   4  13      479.87      489.61     30.17 o 
   3   4  13    16423.17    16620.42    214.08 o 
   4   4  13      488.19      533.41     19.11 o 
   5   4  13     8255.26     7861.08    109.63 o 
   6   4  13       12.65      -23.29     16.83 o 
   7   4  13    10230.64     9707.64    136.06 o 
   8   4  13       76.36       83.99     28.06 o 
   9   4  13     7338.75     6866.01    125.08 o 
  10   4  13       70.50       80.07     36.74 o 
 -10   5  13      268.19      213.24     37.95 o 
  -9   5  13     3102.95     3249.51     78.90 o 
  -8   5  13      105.64      136.66     27.44 o 
  -7   5  13     2549.09     2525.05     82.97 o 
  -6   5  13      396.85      342.56     24.39 o 
  -5   5  13     5832.13     5735.42    112.82 o 
  -4   5  13       21.86       20.29     14.23 o 
  -3   5  13     6993.04     6925.98     97.04 o 
  -2   5  13      740.85      702.53     20.28 o 
  -1   5  13     3606.85     3538.88     54.23 o 
   0   5  13     1182.81     1098.84     26.56 o 
   1   5  13     8213.71     7859.27     94.72 o 
   2   5  13      499.66      521.05     18.10 o 
   3   5  13     1522.71     1464.87     36.34 o 
   4   5  13       13.59       -9.15     17.04 o 
   5   5  13     1155.75     1106.07     30.69 o 
   6   5  13      371.19      350.99     33.27 o 
   7   5  13      599.01      577.19     33.33 o 
   8   5  13     1137.21     1042.09     42.44 o 
   9   5  13      148.32      145.99     33.14 o 
  10   5  13      430.62      407.64     41.00 o 
 -10   6  13      508.32      400.14     42.41 o 
  -9   6  13      251.85      246.96     36.43 o 
  -8   6  13      846.81      869.12     39.30 o 
  -7   6  13      240.26      237.78     27.55 o 
  -6   6  13      623.34      577.42     30.54 o 
  -5   6  13      582.92      600.51     33.80 o 
  -4   6  13      700.15      679.95     22.59 o 
  -3   6  13     2422.60     2400.39     43.99 o 
  -2   6  13      944.62     1092.04     27.72 o 
  -1   6  13     2551.99     2562.45     65.53 o 
   0   6  13     1535.42     1617.88     27.90 o 
   1   6  13     3726.46     3932.35     64.79 o 
   2   6  13     7046.18     7052.13     86.49 o 
   3   6  13     2513.41     2601.82     65.53 o 
   4   6  13     2936.57     2922.24     49.33 o 
   5   6  13     1040.29     1136.22     37.05 o 
   6   6  13      630.52      652.33     31.43 o 
   7   6  13      747.02      809.64     37.37 o 
   8   6  13       81.98       72.76     28.61 o 
   9   6  13      562.16      635.10     51.50 o 
  10   6  13      832.15      816.18     49.56 o 
 -10   7  13      278.20      292.45     40.89 o 
  -9   7  13     5709.46     5406.92    107.58 o 
  -8   7  13     1076.56     1203.75     46.44 o 
  -7   7  13     5488.84     5540.35    102.85 o 
  -6   7  13      399.10      485.51     25.94 o 
  -5   7  13     8090.74     8144.30    116.34 o 
  -4   7  13      773.26      785.05     25.70 o 
  -3   7  13     6523.25     6700.40     95.99 o 
  -2   7  13      113.30      137.56     14.62 o 
  -1   7  13     2153.38     1913.64     44.44 o 
   0   7  13      161.09      203.11     14.02 o 
   1   7  13    21129.51    19833.96    353.56 o 
   2   7  13      737.89      867.21     54.90 o 
   3   7  13     3109.69     3148.32     54.98 o 
   4   7  13       36.93       67.54     19.15 o 
   5   7  13     7173.24     7189.84    122.58 o 
   6   7  13      167.61      195.60     24.91 o 
   7   7  13     1647.67     1571.56     50.69 o 
   8   7  13        9.67       58.62     31.22 o 
   9   7  13      398.08      365.94     38.90 o 
  10   7  13       14.61        2.76     38.00 o 
 -10   8  13       11.19      -58.27     49.07 o 
  -9   8  13      375.24      398.41     54.24 o 
  -8   8  13      307.57      265.96     35.34 o 
  -7   8  13     1102.68     1051.99     39.67 o 
  -6   8  13      391.75      417.98     25.64 o 
  -5   8  13      488.79      499.57     24.53 o 
  -4   8  13      455.66      463.89     22.68 o 
  -3   8  13     2264.06     2386.40     45.54 o 
  -2   8  13     1037.65     1034.23     32.14 o 
  -1   8  13     2401.90     2401.39     77.23 o 
   0   8  13      606.51      610.69     19.96 o 
   1   8  13       30.80       48.37     12.67 o 
   2   8  13     4677.52     4733.44    111.92 o 
   3   8  13     5920.95     5829.79    137.51 o 
   4   8  13     1733.35     1771.50     46.10 o 
   5   8  13     2215.14     2196.84     53.49 o 
   6   8  13     1230.80     1433.55     46.90 o 
   7   8  13     1511.27     1451.96     47.71 o 
   8   8  13     1269.47     1492.81     51.56 o 
   9   8  13      530.28      450.62     40.44 o 
 -10   9  13     4385.53     4425.19    127.80 o 
  -9   9  13        6.50       -7.17     40.95 o 
  -8   9  13     7527.38     7534.21    170.31 o 
  -7   9  13        4.26      -25.44     25.98 o 
  -6   9  13    18490.21    18064.58    241.76 o 
  -5   9  13      568.30      575.38     26.43 o 
  -4   9  13    13202.93    13145.11    193.44 o 
  -3   9  13      333.41      322.56     21.09 o 
  -2   9  13    19997.14    20167.57    262.98 o 
  -1   9  13      593.25      572.80     22.29 o 
   0   9  13     8731.93     8751.30    120.30 o 
   1   9  13      489.78      439.12     22.88 o 
   2   9  13    17302.83    17046.65    260.80 o 
   3   9  13      174.33      185.95     21.70 o 
   4   9  13     7316.70     7104.18    147.11 o 
   5   9  13      458.62      450.98     32.06 o 
   6   9  13     2732.26     2689.03     65.46 o 
   7   9  13      242.66      265.73     50.63 o 
   8   9  13     2890.32     2913.27     77.58 o 
   9   9  13      108.49      117.65     37.81 o 
  -9  10  13       35.01       23.73     50.13 o 
  -8  10  13      457.50      350.37     94.71 o 
  -7  10  13        9.30      -46.91     31.28 o 
  -6  10  13     1241.56     1310.67     43.44 o 
  -5  10  13       12.25        6.65     20.43 o 
  -4  10  13     2856.03     2904.94     54.62 o 
  -3  10  13      125.97       71.39     18.21 o 
  -2  10  13     1742.35     1881.58     39.92 o 
  -1  10  13      112.94       96.72     16.47 o 
   0  10  13     2875.36     3124.47     63.00 o 
   1  10  13       37.90       27.18     19.48 o 
   2  10  13     6336.02     6140.17    148.53 o 
   3  10  13       93.14       87.11     23.78 o 
   4  10  13     6159.65     5970.43    129.73 o 
   5  10  13       14.55       36.72     23.29 o 
   6  10  13     2260.62     2292.61     61.08 o 
   7  10  13      154.17      121.91     31.44 o 
   8  10  13     2498.64     2558.02     70.13 o 
   9  10  13        0.72      -44.66     36.48 o 
  -9  11  13     1903.85     1932.21     83.74 o 
  -8  11  13       58.19      233.10     38.64 o 
  -7  11  13     1072.44      989.39     47.03 o 
  -6  11  13       58.19      385.60     57.09 o 
  -5  11  13     3754.76     3532.79     64.68 o 
  -4  11  13      156.58      342.65     68.28 o 
  -3  11  13     1661.67     1661.48     40.77 o 
  -2  11  13      242.27      281.40     20.24 o 
  -1  11  13     7179.11     7166.11    120.92 o 
   0  11  13      156.43      206.95     22.52 o 
   1  11  13     1410.46     1310.31     67.73 o 
   2  11  13      324.38      407.67     32.37 o 
   3  11  13     3584.13     3365.57     85.66 o 
   4  11  13      178.53      275.94     33.95 o 
   5  11  13     1534.76     1473.90     58.65 o 
   6  11  13      114.21      157.79     41.97 o 
   7  11  13      717.34      713.57     55.44 o 
   8  11  13       96.21      131.09     48.46 o 
   9  11  13      280.21      199.89     54.85 o 
  -8  12  13      181.10      192.89     40.63 o 
  -7  12  13      260.23      275.03     39.64 o 
  -6  12  13      494.40      474.73     44.47 o 
  -5  12  13      515.34      507.09     58.42 o 
  -4  12  13      949.98      954.40     38.23 o 
  -3  12  13     1401.19     1328.20     37.47 o 
  -2  12  13      927.77      917.95     67.07 o 
  -1  12  13     1481.56     1490.09     47.66 o 
   0  12  13      759.85      725.62     40.05 o 
   1  12  13     1112.67     1133.59     47.96 o 
   2  12  13     1394.97     1446.24     53.92 o 
   3  12  13       40.92       34.02     27.31 o 
   4  12  13     2270.23     2344.03     81.55 o 
   5  12  13     1223.42     1366.45    106.49 o 
   6  12  13      832.94      950.29     58.35 o 
   7  12  13     1662.01     1788.16     79.82 o 
   8  12  13      795.20      863.65     65.10 o 
  -8  13  13       67.35       39.23     42.18 o 
  -7  13  13       17.43      141.47     39.71 o 
  -6  13  13      152.19      152.35     36.16 o 
  -5  13  13       74.02      248.46     40.64 o 
  -4  13  13      287.71      338.95     43.81 o 
  -3  13  13      219.87      434.96     55.75 o 
  -2  13  13     4613.14     4303.17     83.82 o 
  -1  13  13      137.27      324.53     32.64 o 
   0  13  13     1642.66     1627.74     64.92 o 
   1  13  13       12.55      289.97    112.72 o 
   2  13  13     1204.06     1203.19     50.36 o 
   3  13  13       53.36       26.69     31.40 o 
   4  13  13      108.08       -6.39     32.63 o 
   5  13  13       15.43      197.65     44.80 o 
   6  13  13      394.10      382.81     52.40 o 
   7  13  13       10.54       52.09     48.23 o 
   8  13  13      600.02      558.07     60.33 o 
  -7  14  13      475.63      404.42     45.95 o 
  -6  14  13        2.97        7.43     35.71 o 
  -5  14  13      461.26      425.41     49.70 o 
  -4  14  13       30.94      -28.16     40.40 o 
  -3  14  13     1815.25     1668.15     68.35 o 
  -2  14  13        2.14      -40.15     33.42 o 
  -1  14  13     2505.39     2420.14     60.49 o 
   0  14  13        5.95      -20.57     25.04 o 
   1  14  13     2148.94     2133.72     56.93 o 
   2  14  13        5.43      -13.76     31.06 o 
   3  14  13     1894.90     1807.43     65.48 o 
   4  14  13        3.57      -40.42     33.79 o 
   5  14  13     2216.91     2315.96     85.33 o 
   6  14  13        2.39       13.05     46.37 o 
   7  14  13     1490.53     1586.44     75.17 o 
  -7  15  13     2106.00     2081.58     87.34 o 
  -6  15  13        9.85      -67.44     44.96 o 
  -5  15  13     5448.63     5272.27    336.26 o 
  -4  15  13       63.25       34.30     59.91 o 
  -3  15  13     5410.47     5344.50    131.58 o 
  -2  15  13      221.13      229.22     43.46 o 
  -1  15  13     6982.73     7112.84    182.67 o 
   0  15  13      250.73      304.16     31.28 o 
   1  15  13     5476.50     5401.90    105.56 o 
   2  15  13      177.05      167.33     37.07 o 
   3  15  13     1709.66     1371.69    122.76 o 
   4  15  13      115.39       93.12     46.52 o 
   5  15  13     1672.32     1751.94     77.05 o 
   6  15  13       82.51      -23.16     52.49 o 
  -6  16  13       41.69       87.06     55.02 o 
  -5  16  13       47.69       47.27     50.20 o 
  -4  16  13      175.57      166.00     48.31 o 
  -3  16  13      123.06      170.96     46.88 o 
  -2  16  13      310.10      285.04     91.94 o 
  -1  16  13      413.28      507.28     49.55 o 
   0  16  13      772.91      744.94     59.74 o 
   1  16  13      135.32      153.82     43.03 o 
   2  16  13     1106.46     1083.75     54.92 o 
   3  16  13      121.31      123.66     36.70 o 
   4  16  13      588.60      576.38     67.53 o 
   5  16  13      536.65      671.17     90.56 o 
   6  16  13      453.20      437.29     82.42 o 
  -5  17  13       58.65       19.87     54.09 o 
  -4  17  13     2247.53     2230.77     90.60 o 
  -3  17  13        2.06      -24.74     43.96 o 
  -2  17  13     1597.31     1521.98     70.61 o 
  -1  17  13        1.16       -4.77     56.27 o 
   0  17  13     1011.03      941.22     77.74 o 
   1  17  13        5.61      111.85     53.50 o 
   2  17  13     1907.44     1996.09    114.97 o 
   3  17  13       13.66       17.66     72.03 o 
   4  17  13     1189.05     1113.82     86.40 o 
   5  17  13        7.26      143.65     58.76 o 
  -4  18  13      116.72      137.71     52.75 o 
  -3  18  13       22.83      -50.77     51.40 o 
  -2  18  13       15.23       69.55     50.69 o 
  -1  18  13       71.11       22.58     56.62 o 
   0  18  13       22.62      100.08     49.50 o 
   1  18  13      148.75      170.41     50.88 o 
   2  18  13      560.84      505.60     86.58 o 
   3  18  13       62.12       -5.19     78.96 o 
   4  18  13      150.26      157.91     65.62 o 
  -2  19  13      318.36      511.26     61.79 o 
  -1  19  13        0.42      -37.77     72.03 o 
   0  19  13      203.22      275.85     53.92 o 
   1  19  13       34.45       30.57     53.15 o 
   2  19  13      177.29      361.89     89.69 o 
 -11   0  14       77.80       47.98     48.09 o 
 -10   0  14      144.30      158.13     42.89 o 
  -9   0  14      116.50       15.26     92.29 o 
  -8   0  14     3255.60     3302.64     96.96 o 
  -7   0  14      869.23      850.90     63.20 o 
  -6   0  14    10116.58    10228.20    205.57 o 
  -5   0  14      872.83      880.53     38.82 o 
  -4   0  14    14113.59    14795.07    225.23 o 
  -3   0  14      921.71      921.25     27.57 o 
  -2   0  14    12897.24    13754.39    208.01 o 
  -1   0  14      348.98      306.78     15.44 o 
   0   0  14     3403.93     2733.64     60.07 o 
   1   0  14      334.30      312.79     19.93 o 
   2   0  14    14322.49    14142.17    258.34 o 
   3   0  14      593.53      638.79     27.86 o 
   4   0  14    23531.42    24346.76    686.03 o 
   5   0  14      775.51      752.56     34.29 o 
   6   0  14     9540.87     9542.32    401.02 o 
   7   0  14      376.90      329.95     34.27 o 
   8   0  14     8765.27     8768.21    293.66 o 
   9   0  14       54.58        9.52     44.15 o 
  10   0  14     3096.22     3076.80     95.11 o 
 -11   1  14      322.15      341.68     78.82 o 
 -10   1  14     2339.83     2482.98     60.80 o 
  -9   1  14     1334.16     1321.46     42.81 o 
  -8   1  14     6131.63     6204.19    137.51 o 
  -7   1  14      785.71      756.36     30.02 o 
  -6   1  14    12339.87    12434.57    172.72 o 
  -5   1  14     2666.14     2648.35     54.98 o 
  -4   1  14    16815.66    16376.02    193.62 o 
  -3   1  14     4044.55     4001.74     48.54 o 
  -2   1  14    23245.84    23285.15    244.35 o 
  -1   1  14     1656.11     1549.36     26.29 o 
   0   1  14     5666.20     5337.18     66.22 o 
   1   1  14     4426.97     4335.05     62.37 o 
   2   1  14    10790.46    10416.96    137.05 o 
   3   1  14     1694.10     1674.20     32.97 o 
   4   1  14     8047.04     8080.68    111.92 o 
   5   1  14     1329.39     1344.02     40.49 o 
   6   1  14     3762.74     3570.29     60.34 o 
   7   1  14      532.96      541.64     26.56 o 
   8   1  14     2695.02     2732.02     82.57 o 
   9   1  14      332.43      349.42     34.99 o 
  10   1  14      174.24      215.81     32.96 o 
 -11   2  14       38.73       18.22     37.10 o 
 -10   2  14       30.15       74.14     32.94 o 
  -9   2  14        2.44       18.18     29.98 o 
  -8   2  14      164.76      137.60     25.42 o 
  -7   2  14      463.59      478.58     32.49 o 
  -6   2  14        8.31      -24.12     17.01 o 
  -5   2  14     6366.32     6626.91     86.45 o 
  -4   2  14      483.49      568.24     20.55 o 
  -3   2  14    10076.28    10139.76    157.77 o 
  -2   2  14      671.57      660.16     19.17 o 
  -1   2  14    19598.91    21152.87    241.71 o 
   0   2  14      905.82      951.54     44.94 o 
   1   2  14     8345.92     8159.75     97.58 o 
   2   2  14     1292.98     1259.48     26.77 o 
   3   2  14     2685.54     2703.04     45.03 o 
   4   2  14      338.34      368.81     29.79 o 
   5   2  14     5971.07     5897.04     86.15 o 
   6   2  14      513.21      560.32     24.34 o 
   7   2  14    11065.71    10631.32    147.60 o 
   8   2  14      394.20      429.33     28.06 o 
   9   2  14     2944.58     2879.56     61.01 o 
  10   2  14      108.50       94.02     36.39 o 
 -11   3  14     1132.21     1335.97     60.42 o 
 -10   3  14     1824.13     1827.13     80.00 o 
  -9   3  14     3646.01     3763.69    129.77 o 
  -8   3  14     2927.64     3057.25     69.17 o 
  -7   3  14      926.55      971.92     37.67 o 
  -6   3  14     4362.80     4326.15     82.68 o 
  -5   3  14     6130.92     6070.36     98.37 o 
  -4   3  14     3909.38     3790.16     61.23 o 
  -3   3  14     7176.63     6983.84    113.03 o 
  -2   3  14     7627.90     7440.18     89.95 o 
  -1   3  14     7105.98     7061.30     95.53 o 
   0   3  14     1824.80     1651.85     27.26 o 
   1   3  14    12187.64    11979.39    140.17 o 
   2   3  14     1609.53     1608.53     27.17 o 
   3   3  14     1518.86     1483.42     31.15 o 
   4   3  14     2031.67     1944.26     37.85 o 
   5   3  14     1698.93     1653.08     35.97 o 
   6   3  14      245.92      223.54     20.28 o 
   7   3  14      831.02      761.59     36.46 o 
   8   3  14      394.10      391.87     27.85 o 
   9   3  14      473.64      451.31     36.26 o 
  10   3  14       80.68       56.86     36.56 o 
 -10   4  14        7.23       35.76     34.88 o 
  -9   4  14       28.14       74.51     31.89 o 
  -8   4  14      441.10      459.18     33.43 o 
  -7   4  14        6.51       10.09     29.37 o 
  -6   4  14       89.42       42.91     19.18 o 
  -5   4  14       40.84       33.31     17.17 o 
  -4   4  14        0.62       11.21     14.50 o 
  -3   4  14      151.26      159.14     15.12 o 
  -2   4  14     1476.14     1400.84     30.63 o 
  -1   4  14       19.04       26.91      9.28 o 
   0   4  14     5867.77     6121.97     75.57 o 
   1   4  14      560.35      557.98     29.69 o 
   2   4  14        1.41       11.39      9.73 o 
   3   4  14      217.17      225.77     16.79 o 
   4   4  14     2214.05     2324.89     42.50 o 
   5   4  14      113.20      125.30     16.40 o 
   6   4  14       90.90       95.00     18.98 o 
   7   4  14      262.64      286.93     27.09 o 
   8   4  14       69.56        6.43     26.86 o 
   9   4  14      153.19      199.63     45.99 o 
  10   4  14       28.67       20.93     36.44 o 
 -10   5  14       21.54       -0.16     36.20 o 
  -9   5  14    12054.26    11960.60    200.02 o 
  -8   5  14        6.05        2.93     24.96 o 
  -7   5  14     5857.66     5876.77    107.22 o 
  -6   5  14       21.08        4.57     19.44 o 
  -5   5  14    20727.83    20821.67    272.51 o 
  -4   5  14       27.19       10.70     15.08 o 
  -3   5  14    25380.78    25762.18    331.64 o 
  -2   5  14       81.33       57.31     13.19 o 
  -1   5  14    20894.19    20957.76    240.30 o 
   0   5  14       26.52       47.60     10.19 o 
   1   5  14    36271.55    35706.56    404.40 o 
   2   5  14      564.40      651.55     17.53 o 
   3   5  14     5335.91     5083.16     74.09 o 
   4   5  14      274.99      289.58     17.22 o 
   5   5  14     5386.51     5337.75     80.00 o 
   6   5  14      720.39      661.54     34.79 o 
   7   5  14     1512.62     1616.76     86.00 o 
   8   5  14       17.15       -0.42     28.57 o 
   9   5  14      551.14      651.66     41.96 o 
  10   5  14        8.54        0.78     36.91 o 
 -10   6  14        1.83        7.18     34.74 o 
  -9   6  14      322.18      411.28     48.13 o 
  -8   6  14       23.11        3.16     29.73 o 
  -7   6  14       18.19       49.05     24.55 o 
  -6   6  14      656.90      673.94     28.08 o 
  -5   6  14       12.14      118.42     24.74 o 
  -4   6  14       45.71       13.87     16.17 o 
  -3   6  14     6431.67     6666.80    132.46 o 
  -2   6  14      685.40      733.13     22.26 o 
  -1   6  14     3905.98     3845.22     59.43 o 
   0   6  14      138.58      159.35     11.85 o 
   1   6  14    25321.25    26408.57    333.64 o 
   2   6  14      188.08      216.89     13.26 o 
   3   6  14    10446.91    10514.87    140.44 o 
   4   6  14        2.41       -3.37     13.94 o 
   5   6  14     7610.57     7420.19    123.67 o 
   6   6  14        8.58       13.49     21.52 o 
   7   6  14     5305.58     5101.48    104.29 o 
   8   6  14      120.19       73.48     29.25 o 
   9   6  14     2976.32     3003.87     75.65 o 
  10   6  14        2.07      -17.37     35.95 o 
 -10   7  14     1526.04     1484.69     58.94 o 
  -9   7  14      902.90      934.48     59.14 o 
  -8   7  14     9764.36     9313.33    160.07 o 
  -7   7  14     1008.09      987.67     39.71 o 
  -6   7  14     9221.15     9222.44    131.80 o 
  -5   7  14     1243.87     1222.23     43.64 o 
  -4   7  14     8019.59     8082.15    114.51 o 
  -3   7  14     1141.66     1220.31     32.92 o 
  -2   7  14     7734.88     7617.38    110.39 o 
  -1   7  14      328.08      312.59     16.83 o 
   0   7  14     1858.20     1805.95     35.37 o 
   1   7  14     5477.42     5405.71     69.31 o 
   2   7  14    18052.04    17837.09    206.67 o 
   3   7  14     1483.55     1431.64     53.06 o 
   4   7  14     4077.16     4044.74     75.87 o 
   5   7  14     2197.67     2266.36     78.98 o 
   6   7  14     3804.44     3790.90    120.95 o 
   7   7  14      459.92      450.67     33.30 o 
   8   7  14     1852.75     1850.05     63.77 o 
   9   7  14      226.64      215.73     37.69 o 
  10   7  14       84.67       58.78     38.19 o 
 -10   8  14      236.86      295.77    119.99 o 
  -9   8  14       33.41       32.31     32.62 o 
  -8   8  14      725.84      780.13     45.89 o 
  -7   8  14      293.17      242.76     26.99 o 
  -6   8  14     2995.49     3193.61     74.53 o 
  -5   8  14      594.27      593.75     29.79 o 
  -4   8  14     1369.29     1568.72     53.48 o 
  -3   8  14     3034.38     2934.73     52.40 o 
  -2   8  14     6322.61     6505.63     93.84 o 
  -1   8  14      715.10      780.08     23.30 o 
   0   8  14     4233.62     4004.36     61.96 o 
   1   8  14      480.26      488.65     18.88 o 
   2   8  14    15002.14    14501.78    192.09 o 
   3   8  14     1173.28     1164.26     36.06 o 
   4   8  14     6669.08     6702.00    112.67 o 
   5   8  14      687.55      689.81     31.39 o 
   6   8  14     2223.97     2180.56     82.91 o 
   7   8  14      839.61      828.41     54.87 o 
   8   8  14     4464.44     4568.30    168.85 o 
   9   8  14      231.48      143.46     37.89 o 
  -9   9  14      415.41      340.50     78.44 o 
  -8   9  14      277.88      437.51     44.86 o 
  -7   9  14      110.78       75.22     25.19 o 
  -6   9  14     1239.62     1555.94     59.48 o 
  -5   9  14      307.46      335.52     24.33 o 
  -4   9  14     1022.23     1210.92     35.56 o 
  -3   9  14      744.13      805.16     26.98 o 
  -2   9  14      905.43     1187.23     77.66 o 
  -1   9  14      602.27      632.37     22.65 o 
   0   9  14      623.18      708.87     22.57 o 
   1   9  14      936.18      954.32     39.24 o 
   2   9  14      378.68      538.61     45.08 o 
   3   9  14      431.74      462.78     25.72 o 
   4   9  14      272.57      433.69     27.07 o 
   5   9  14      199.70      206.04     25.16 o 
   6   9  14      113.96      208.39     28.89 o 
   7   9  14      242.27      223.27     32.33 o 
   8   9  14      105.02      172.11     33.45 o 
   9   9  14      113.84       98.56     36.98 o 
  -9  10  14      144.38      146.39     53.08 o 
  -8  10  14       78.46       88.85     38.29 o 
  -7  10  14       90.21       59.50     31.16 o 
  -6  10  14      127.39      193.38     25.30 o 
  -5  10  14     2437.13     2356.62     50.78 o 
  -4  10  14      352.05      383.22     30.20 o 
  -3  10  14      743.65      712.98     39.44 o 
  -2  10  14     1092.84     1159.95     32.47 o 
  -1  10  14     2890.83     2790.51     49.78 o 
   0  10  14     1523.41     1618.38     44.34 o 
   1  10  14      428.58      406.95     25.69 o 
   2  10  14     2705.22     2671.05     57.95 o 
   3  10  14      215.32      227.29     28.78 o 
   4  10  14     3032.35     3056.88     81.33 o 
   5  10  14     1012.14      999.24     77.58 o 
   6  10  14      938.26      984.40     81.67 o 
   7  10  14      889.60      746.25     96.73 o 
   8  10  14     1102.33     1170.59    113.11 o 
   9  10  14        7.98      -22.06     37.60 o 
  -9  11  14       12.21      179.51     45.21 o 
  -8  11  14     3691.03     3608.12     99.99 o 
  -7  11  14        1.58        5.27     35.01 o 
  -6  11  14    10622.03    10227.47    172.64 o 
  -5  11  14        1.89       69.98     23.43 o 
  -4  11  14    10708.60    10552.05    148.21 o 
  -3  11  14        5.54       -0.23     18.55 o 
  -2  11  14     5062.06     4877.97     76.52 o 
  -1  11  14       64.90      100.39     34.76 o 
   0  11  14     4982.52     4823.12     88.40 o 
   1  11  14       34.46       35.51     20.73 o 
   2  11  14     4226.70     4295.94     80.71 o 
   3  11  14       70.33      147.87     47.44 o 
   4  11  14     3663.87     3587.27     90.16 o 
   5  11  14      126.54      206.85     34.00 o 
   6  11  14     2306.45     2464.47     82.09 o 
   7  11  14       60.09       77.12     58.18 o 
   8  11  14      629.63      670.04     60.81 o 
  -8  12  14       10.80      -57.13     39.93 o 
  -7  12  14       13.71      -14.46     34.85 o 
  -6  12  14        1.37       14.12     32.17 o 
  -5  12  14       82.71       80.14     54.97 o 
  -4  12  14      277.89      354.72     57.05 o 
  -3  12  14       54.18       41.37     24.08 o 
  -2  12  14      403.06      477.51     29.84 o 
  -1  12  14      171.23      182.51     25.55 o 
   0  12  14      420.15      458.48     28.48 o 
   1  12  14      471.55      508.96     29.69 o 
   2  12  14      292.40      283.76     25.43 o 
   3  12  14      209.51      180.05     32.87 o 
   4  12  14      584.35      691.31     44.32 o 
   5  12  14      973.44      898.80     98.18 o 
   6  12  14      525.02      470.41     99.56 o 
   7  12  14      761.21      849.32     61.83 o 
   8  12  14      570.35      621.61     60.46 o 
  -8  13  14        5.62      -26.00     41.06 o 
  -7  13  14     3154.96     3099.46     81.95 o 
  -6  13  14        1.10        8.11     35.05 o 
  -5  13  14     6380.72     6279.72    117.68 o 
  -4  13  14       99.96       80.45     38.05 o 
  -3  13  14    14532.33    14232.45    226.50 o 
  -2  13  14      210.64      236.95     28.30 o 
  -1  13  14     7516.23     7644.11    131.54 o 
   0  13  14       32.51       68.92     24.58 o 
   1  13  14     9479.84     9404.87    155.92 o 
   2  13  14       33.38       21.44     25.40 o 
   3  13  14     1142.66     1146.21    105.28 o 
   4  13  14       31.21       -0.66     33.56 o 
   5  13  14     2521.65     2670.69     86.88 o 
   6  13  14       91.80      134.96     46.68 o 
   7  13  14      619.80      692.09     88.13 o 
  -7  14  14      644.57      720.33     51.50 o 
  -6  14  14       15.46      -37.41     36.65 o 
  -5  14  14      480.93      460.48     51.49 o 
  -4  14  14        0.06      -53.20     41.01 o 
  -3  14  14     1666.00     1771.26    140.43 o 
  -2  14  14       41.88       -4.88     38.06 o 
  -1  14  14     1479.59     1443.55     47.01 o 
   0  14  14       99.06       57.73     26.56 o 
   1  14  14      694.51      828.57     39.86 o 
   2  14  14       22.79      -41.70     32.29 o 
   3  14  14     1155.74     1185.48    108.22 o 
   4  14  14      166.19       89.81     35.27 o 
   5  14  14     1199.62     1323.11     81.55 o 
   6  14  14        8.67      -17.22     50.20 o 
   7  14  14      586.69      577.01     63.37 o 
  -7  15  14       17.27      124.46     57.66 o 
  -6  15  14        1.95      -58.73     50.78 o 
  -5  15  14       19.16      193.01     48.85 o 
  -4  15  14       49.63        7.12     45.42 o 
  -3  15  14       40.95      256.99     46.40 o 
  -2  15  14     1084.46      968.30     93.33 o 
  -1  15  14       24.26      337.24     92.29 o 
   0  15  14     1730.88     1664.70     52.28 o 
   1  15  14       53.64      363.35     70.13 o 
   2  15  14     1019.19      805.57     45.76 o 
   3  15  14       38.43      100.87     38.11 o 
   4  15  14        5.05      -17.63     38.81 o 
   5  15  14       54.83      220.44     52.02 o 
   6  15  14       36.68       35.70     51.94 o 
  -6  16  14      184.62      230.51     57.83 o 
  -5  16  14       10.35      -34.31     48.22 o 
  -4  16  14      127.16       90.73     49.66 o 
  -3  16  14      682.57      570.73     54.84 o 
  -2  16  14       98.61       81.79     45.51 o 
  -1  16  14      748.22      776.89     87.96 o 
   0  16  14      660.87      674.48     54.50 o 
   1  16  14      853.38      972.98     43.53 o 
   2  16  14      967.60      947.03     54.24 o 
   3  16  14      782.34      701.91    100.43 o 
   4  16  14      257.38      229.07     54.36 o 
   5  16  14      870.97      694.03     61.61 o 
  -5  17  14      879.36      782.60     68.43 o 
  -4  17  14      376.14      524.49     57.34 o 
  -3  17  14      374.81      382.49     56.06 o 
  -2  17  14      416.44      531.19    123.98 o 
  -1  17  14       73.34       39.84     46.44 o 
   0  17  14      204.50      336.28     51.03 o 
   1  17  14     1259.20     1181.92    179.90 o 
   2  17  14      152.45      154.10     75.84 o 
   3  17  14      200.27      126.92     45.09 o 
   4  17  14      231.24      423.15     61.70 o 
  -3  18  14        2.94      -53.80     53.08 o 
  -2  18  14      399.11      419.74     80.34 o 
  -1  18  14        1.73      -31.62     48.93 o 
   0  18  14      539.95      554.77     58.06 o 
   1  18  14        4.14        5.19     52.02 o 
   2  18  14     1107.91      997.70     98.70 o 
   3  18  14       27.32       -6.58     81.03 o 
  -1  19  14       24.13       -1.63     54.12 o 
   0  19  14     1941.04     1818.96     84.54 o 
   1  19  14       61.56      -46.06     72.03 o 
 -10   1  15     4809.44     4912.47    107.27 o 
  -9   1  15      557.55      532.58     32.48 o 
  -8   1  15     8481.55     8395.47    145.40 o 
  -7   1  15      886.69      896.97     39.44 o 
  -6   1  15     8851.33     8815.77    128.12 o 
  -5   1  15     1762.90     1696.60     39.96 o 
  -4   1  15    14080.85    13896.79    166.26 o 
  -3   1  15      968.36      893.10     26.84 o 
  -2   1  15    21727.51    21321.10    224.63 o 
  -1   1  15      364.47      342.48     12.94 o 
   0   1  15     8495.58     8355.32    100.12 o 
   1   1  15      795.71      760.57     22.54 o 
   2   1  15     9305.38     8940.71    119.56 o 
   3   1  15      160.79      136.18     17.07 o 
   4   1  15     5260.06     5157.89     76.31 o 
   5   1  15       55.17       62.82     14.91 o 
   6   1  15     3642.10     3493.98     77.51 o 
   7   1  15        6.15        6.53     20.81 o 
   8   1  15     2749.07     2644.41     77.43 o 
   9   1  15       29.40       -2.53     26.04 o 
  10   1  15      114.18      117.20     33.06 o 
 -10   2  15      220.90      208.61     49.68 o 
  -9   2  15      388.52      421.37     35.86 o 
  -8   2  15     2159.43     2100.55     57.90 o 
  -7   2  15      303.39      297.61     24.59 o 
  -6   2  15       36.74       45.32     26.64 o 
  -5   2  15       20.00       -6.08     19.20 o 
  -4   2  15        3.76       39.62     15.04 o 
  -3   2  15      117.19      127.60     14.93 o 
  -2   2  15     1290.69     1144.04     22.79 o 
  -1   2  15       32.33       20.88      9.45 o 
   0   2  15       85.17      175.78     11.02 o 
   1   2  15      309.36      332.39     12.96 o 
   2   2  15     3066.18     2802.67     46.02 o 
   3   2  15       28.53       16.82     14.15 o 
   4   2  15       66.22       70.96     14.67 o 
   5   2  15       10.08       16.95     14.88 o 
   6   2  15      842.24      849.27     27.37 o 
   7   2  15        3.35       62.86     20.92 o 
   8   2  15     4586.91     4335.07     75.52 o 
   9   2  15        1.07       19.53     27.06 o 
  10   2  15     1147.02     1083.33     48.33 o 
 -10   3  15     1244.50     1248.32     53.85 o 
  -9   3  15     5977.03     5703.07    109.90 o 
  -8   3  15     1267.56     1310.71     45.95 o 
  -7   3  15     4271.17     4075.61     83.17 o 
  -6   3  15     3237.91     3126.52    102.50 o 
  -5   3  15    13081.17    12704.74    171.50 o 
  -4   3  15     2047.46     1902.78     39.49 o 
  -3   3  15    13917.51    13882.01    183.57 o 
  -2   3  15     5488.59     5258.52     76.18 o 
  -1   3  15     8826.25     8868.71    106.08 o 
   0   3  15     2327.49     2102.63     32.77 o 
   1   3  15    27790.62    27145.17    309.00 o 
   2   3  15     1124.18     1173.41     27.58 o 
   3   3  15     5349.07     5072.85     96.92 o 
   4   3  15     1293.58     1148.53     30.04 o 
   5   3  15     4721.75     4688.18     72.13 o 
   6   3  15     1014.81     1025.18     30.62 o 
   7   3  15     2213.79     2140.40     47.04 o 
   8   3  15     1145.65     1115.05     80.55 o 
   9   3  15     1218.11     1350.94     50.30 o 
  10   3  15      214.55      185.14     38.94 o 
 -10   4  15      209.83      148.94     38.90 o 
  -9   4  15       78.88      162.63     36.01 o 
  -8   4  15      514.12      537.29     36.51 o 
  -7   4  15      225.88      278.39     28.22 o 
  -6   4  15      323.48      313.69     23.27 o 
  -5   4  15     6939.05     6709.95     97.84 o 
  -4   4  15      614.48      675.02     36.34 o 
  -3   4  15     5465.21     5318.23     78.39 o 
  -2   4  15      281.41      305.88     16.85 o 
  -1   4  15      985.80     1163.28     23.37 o 
   0   4  15     2252.85     2285.65     34.99 o 
   1   4  15     3708.98     3640.83     49.72 o 
   2   4  15     2087.09     2150.30     34.09 o 
   3   4  15      694.47      638.55     20.87 o 
   4   4  15     1085.41     1076.88     29.32 o 
   5   4  15     3424.29     3351.98     56.28 o 
   6   4  15      260.24      259.25     29.59 o 
   7   4  15     4419.78     4223.49     90.35 o 
   8   4  15       96.79       62.90     29.57 o 
   9   4  15      319.46      323.72     37.21 o 
  10   4  15       68.84       74.18     36.55 o 
 -10   5  15       90.77       33.35     38.44 o 
  -9   5  15     2840.66     3088.22    101.49 o 
  -8   5  15      120.98       93.13     29.88 o 
  -7   5  15     1724.73     1741.42     94.41 o 
  -6   5  15      174.82      186.70     20.88 o 
  -5   5  15     5654.29     5586.02     84.83 o 
  -4   5  15      515.75      549.82     22.62 o 
  -3   5  15     6961.03     6749.42     96.53 o 
  -2   5  15        2.58       -3.85     15.05 o 
  -1   5  15     3161.45     3285.71     45.67 o 
   0   5  15     3064.80     3165.32     44.79 o 
   1   5  15    11168.47    11128.77    131.92 o 
   2   5  15     1369.38     1271.27     26.13 o 
   3   5  15      934.91      927.46     26.66 o 
   4   5  15      184.48      168.71     16.66 o 
   5   5  15     1383.06     1396.41     34.80 o 
   6   5  15       90.56       53.75     23.34 o 
   7   5  15      550.38      587.86     49.02 o 
   8   5  15       24.04       16.90     29.49 o 
   9   5  15      202.87      236.06     34.37 o 
  10   5  15      146.92       89.27     38.70 o 
 -10   6  15        2.62       -3.30     35.11 o 
  -9   6  15       12.47      107.58     35.21 o 
  -8   6  15     1120.59     1110.77     45.81 o 
  -7   6  15      299.36      303.91     27.12 o 
  -6   6  15     2663.54     2641.49     68.83 o 
  -5   6  15      173.46      187.22     21.15 o 
  -4   6  15      530.03      537.17     23.83 o 
  -3   6  15     1230.53     1193.70     32.37 o 
  -2   6  15      461.14      495.95     19.76 o 
  -1   6  15      680.18      657.10     21.15 o 
   0   6  15     5289.58     5390.88     68.98 o 
   1   6  15     4435.71     4466.11     59.37 o 
   2   6  15    16849.94    16675.33    193.84 o 
   3   6  15     2329.10     2391.68     43.57 o 
   4   6  15     1922.52     2017.49     40.19 o 
   5   6  15     1787.15     1745.44     46.33 o 
   6   6  15     4315.25     4044.25     78.90 o 
   7   6  15     1137.16     1230.06     43.81 o 
   8   6  15      154.04      106.45     33.27 o 
   9   6  15      534.13      647.00     46.06 o 
  10   6  15      158.81      149.13     39.29 o 
 -10   7  15      143.53      147.01     42.16 o 
  -9   7  15     2920.83     2969.91     77.25 o 
  -8   7  15     1099.16     1187.16     46.62 o 
  -7   7  15     5414.82     5336.86    100.67 o 
  -6   7  15      788.40      924.10     47.63 o 
  -5   7  15    11791.32    11714.92    161.35 o 
  -4   7  15      370.85      477.60     23.34 o 
  -3   7  15    10722.12    10978.59    149.83 o 
  -2   7  15      351.49      357.28     27.02 o 
  -1   7  15     2044.45     2027.16     39.80 o 
   0   7  15       26.23       28.92     13.32 o 
   1   7  15    11506.64    10947.97    130.92 o 
   2   7  15      931.36      957.15     27.04 o 
   3   7  15     2242.79     2196.53     49.00 o 
   4   7  15      319.33      348.92     24.14 o 
   5   7  15     4803.30     4800.90    109.60 o 
   6   7  15      210.76      267.36     25.11 o 
   7   7  15     1352.69     1349.58     45.50 o 
   8   7  15        0.55       61.06     32.45 o 
   9   7  15      207.35      199.66     37.67 o 
  -9   8  15      145.53      138.19     35.16 o 
  -8   8  15       10.84       -2.61     29.66 o 
  -7   8  15      347.76      357.62     32.71 o 
  -6   8  15        5.78        7.89     21.86 o 
  -5   8  15      213.32      210.89     21.51 o 
  -4   8  15      555.36      573.98     38.19 o 
  -3   8  15     2798.73     2644.45     49.51 o 
  -2   8  15      977.67     1059.91     30.20 o 
  -1   8  15      343.24      393.33     26.99 o 
   0   8  15      209.25      203.64     16.49 o 
   1   8  15      229.00      225.17     16.86 o 
   2   8  15     1193.34     1249.09     31.41 o 
   3   8  15      407.81      440.43     58.21 o 
   4   8  15      636.09      715.84     30.47 o 
   5   8  15      168.54      162.46     24.71 o 
   6   8  15      622.01      610.28     33.84 o 
   7   8  15      623.30      643.26     38.46 o 
   8   8  15      792.47      845.01     44.93 o 
   9   8  15      299.66      320.57     40.99 o 
  -9   9  15       30.59        5.83     55.06 o 
  -8   9  15     4972.31     5010.16     87.55 o 
  -7   9  15        0.07      -38.83     25.89 o 
  -6   9  15    12940.57    12884.21    178.76 o 
  -5   9  15       47.70       18.84     20.36 o 
  -4   9  15     8314.08     8483.94    121.74 o 
  -3   9  15       13.05       -6.44     17.76 o 
  -2   9  15    12574.80    12548.54    169.60 o 
  -1   9  15      415.72      410.80     21.04 o 
   0   9  15    13485.70    13481.94    189.39 o 
   1   9  15      289.55      261.81     32.57 o 
   2   9  15    11260.39    11107.57    232.72 o 
   3   9  15      155.35      148.22     27.51 o 
   4   9  15    11366.97    11027.74    175.45 o 
   5   9  15      204.33      172.27     26.01 o 
   6   9  15     2829.01     2686.12     63.61 o 
   7   9  15       64.59       72.63     30.54 o 
   8   9  15     2410.21     2279.36     66.20 o 
   9   9  15      173.08      156.45     37.76 o 
  -9  10  15       48.28      -20.63     51.02 o 
  -8  10  15       22.60      -44.93     35.24 o 
  -7  10  15       64.77       45.79     27.44 o 
  -6  10  15      106.96      191.87     25.88 o 
  -5  10  15      156.35      114.98     23.68 o 
  -4  10  15      117.55      136.86     21.45 o 
  -3  10  15      103.44      108.35     20.07 o 
  -2  10  15     1076.06     1093.85     31.92 o 
  -1  10  15      436.08      414.81     26.85 o 
   0  10  15     1151.23     1329.75     41.16 o 
   1  10  15       25.09       18.41     21.86 o 
   2  10  15     3162.80     3060.99     78.59 o 
   3  10  15        9.16      -21.64     31.34 o 
   4  10  15     4048.63     4061.27     97.01 o 
   5  10  15       50.73       54.77     24.54 o 
   6  10  15     1776.42     1857.36     74.07 o 
   7  10  15        5.67      -11.81     30.57 o 
   8  10  15     1184.60      963.29    133.16 o 
  -8  11  15       35.73      134.38     45.38 o 
  -7  11  15      755.91      679.74     43.76 o 
  -6  11  15      163.38      379.74     36.75 o 
  -5  11  15     3025.60     2921.80     59.14 o 
  -4  11  15      171.18      411.67     26.30 o 
  -3  11  15      223.71      167.87     37.16 o 
  -2  11  15       17.97      185.89     31.73 o 
  -1  11  15      725.94      846.87     33.25 o 
   0  11  15       60.13      183.36     23.42 o 
   1  11  15     1834.88     1791.55     56.76 o 
   2  11  15      112.04      216.72     30.35 o 
   3  11  15     1660.43     1481.32     56.00 o 
   4  11  15      157.07      211.96     34.77 o 
   5  11  15     2219.47     1937.20     66.55 o 
   6  11  15      219.77      298.33     47.50 o 
   7  11  15      653.43      675.40     60.08 o 
   8  11  15       29.58      125.05     52.29 o 
  -8  12  15       36.39       -6.99     41.76 o 
  -7  12  15      175.66      142.79     37.56 o 
  -6  12  15       17.29       36.80     32.86 o 
  -5  12  15      359.55      335.58     35.58 o 
  -4  12  15      561.75      596.05     37.41 o 
  -3  12  15      422.39      435.04     31.53 o 
  -2  12  15     2000.43     2096.33     55.62 o 
  -1  12  15      733.48      735.63     33.50 o 
   0  12  15      565.03      496.66     30.52 o 
   1  12  15     2768.51     2611.01     78.01 o 
   2  12  15      711.89      677.78     39.74 o 
   3  12  15     1491.39     1375.85     55.07 o 
   4  12  15     1365.15     1339.32    100.08 o 
   5  12  15     2135.76     2103.61     74.09 o 
   6  12  15      549.73      571.23    122.42 o 
   7  12  15      883.78      910.82     93.67 o 
   8  12  15      856.17      712.95     63.46 o 
  -8  13  15      316.86      247.93     50.19 o 
  -7  13  15        0.27      126.67     41.20 o 
  -6  13  15     1388.02     1518.75     54.50 o 
  -5  13  15        0.59      177.50     36.50 o 
  -4  13  15      286.81      140.53     42.73 o 
  -2  13  15     1074.64     1056.33     45.16 o 
  -1  13  15       90.96      554.67     43.89 o 
   0  13  15     1608.13     1788.36     67.11 o 
   1  13  15       79.74      445.00     54.72 o 
   2  13  15     2044.06     1841.75     75.84 o 
   3  13  15       55.49       75.43     32.44 o 
   4  13  15      323.00      276.58     38.85 o 
   5  13  15       27.85       40.84     35.99 o 
   6  13  15        5.82      -61.66     47.24 o 
   7  13  15        1.96       49.89     53.24 o 
  -7  14  15      134.69      133.35     44.54 o 
  -6  14  15        1.39      -55.50     49.21 o 
  -5  14  15      172.66      108.39     47.13 o 
  -4  14  15       30.00       14.29     39.98 o 
  -3  14  15     1002.94      952.04     60.95 o 
  -2  14  15      509.71      491.64     35.31 o 
  -1  14  15     1503.53     1384.78     60.99 o 
   0  14  15      550.15      443.15     32.77 o 
   1  14  15     1847.21     1975.77     83.23 o 
   2  14  15      254.45      220.07     38.13 o 
   3  14  15      992.94     1074.58     54.47 o 
   4  14  15        9.54      -11.39     37.00 o 
   5  14  15      910.50      933.74     60.02 o 
   6  14  15      265.23      166.85     51.49 o 
   7  14  15      813.26      820.35    104.93 o 
  -6  15  15       45.27       39.60     52.65 o 
  -5  15  15     2228.53     2127.45     88.54 o 
  -4  15  15       84.29       71.14     59.04 o 
  -3  15  15     2552.78     2644.06     89.73 o 
  -2  15  15       39.67       48.59     48.66 o 
  -1  15  15     3591.30     3626.25    103.69 o 
   0  15  15        5.44        2.29     27.46 o 
   1  15  15     5220.85     5292.40    189.09 o 
   2  15  15      141.00      190.26     40.34 o 
   3  15  15     1916.76     1936.40     70.55 o 
   4  15  15       63.11       10.50     35.38 o 
   5  15  15     2204.62     2251.53    242.59 o 
   6  15  15       52.17      -43.10     54.71 o 
  -5  16  15      111.41      110.48     52.01 o 
  -4  16  15        2.14      -44.69     48.34 o 
  -3  16  15        9.20       -8.21     45.91 o 
  -2  16  15       21.88       54.60     45.31 o 
  -1  16  15        0.33       -0.98     43.46 o 
   0  16  15      107.57       70.46     44.14 o 
   1  16  15      259.00      219.95     33.89 o 
   2  16  15      567.83      545.03     79.82 o 
   3  16  15      247.23      255.38     52.29 o 
   4  16  15      212.55      173.37     45.61 o 
   5  16  15      187.48      193.08     86.06 o 
  -4  17  15     1891.70     1713.73    202.07 o 
  -3  17  15       60.71      169.79     53.73 o 
  -2  17  15     2605.63     2468.62     88.71 o 
  -1  17  15        0.62       13.93     48.72 o 
   0  17  15     1287.16     1381.37     69.90 o 
   1  17  15       23.97       46.75     64.07 o 
   2  17  15      453.26      532.96     86.23 o 
   3  17  15        2.51        1.08     42.92 o 
   4  17  15     1043.93     1110.80     70.10 o 
  -3  18  15       47.95       13.15     54.06 o 
  -2  18  15      352.18      391.09    151.16 o 
  -1  18  15       18.45       -4.95     51.25 o 
   0  18  15      474.90      562.37     59.81 o 
   1  18  15      179.47      127.79     83.11 o 
   2  18  15      289.29      209.51     84.50 o 
   3  18  15       56.22        3.46     81.38 o 
 -10   0  16       35.08      123.11     46.27 o 
  -9   0  16      100.07       45.04     44.50 o 
  -8   0  16      166.71      181.45     42.08 o 
  -7   0  16        3.56      -21.03     28.37 o 
  -6   0  16        7.41      120.65     29.14 o 
  -5   0  16      107.79      114.67     33.25 o 
  -4   0  16    22506.86    22804.10    425.73 o 
  -3   0  16     1780.06     1745.89     39.74 o 
  -2   0  16     1854.42     1766.08     62.13 o 
  -1   0  16      687.95      738.01     25.41 o 
   0   0  16    22767.63    23650.23    422.89 o 
   1   0  16     1515.58     1437.65     72.38 o 
   2   0  16    22847.93    22050.44    397.31 o 
   3   0  16      290.57      295.37     24.25 o 
   4   0  16    16442.28    16510.82    304.12 o 
   5   0  16      471.90      556.47     50.21 o 
   6   0  16    13587.11    13525.01    256.86 o 
   7   0  16      322.29      339.31     40.86 o 
   8   0  16     7302.84     6933.16    150.23 o 
   9   0  16       53.97       95.46     36.59 o 
  10   0  16     2677.09     2587.75     87.72 o 
 -10   1  16     3643.09     3746.93     97.87 o 
  -9   1  16      574.39      618.57     43.61 o 
  -8   1  16     4274.33     4312.80     76.70 o 
  -7   1  16      800.43      756.05     30.59 o 
  -6   1  16     7244.92     7399.62    110.87 o 
  -5   1  16     2525.10     2510.63     49.24 o 
  -4   1  16    13784.83    13533.42    184.17 o 
  -3   1  16     3219.00     3194.22     47.19 o 
  -2   1  16    15571.11    15165.60    176.42 o 
  -1   1  16     1762.46     1754.17     29.34 o 
   0   1  16    13406.24    13086.96    153.05 o 
   1   1  16     5604.71     5473.36     77.14 o 
   2   1  16     8570.09     8390.98    113.50 o 
   3   1  16     1424.37     1389.23     31.57 o 
   4   1  16     7282.13     7268.71    102.53 o 
   5   1  16     1564.03     1571.57     77.73 o 
   6   1  16     4979.11     4807.75     75.60 o 
   7   1  16      928.65      878.60     32.11 o 
   8   1  16     2875.41     2787.93     57.39 o 
   9   1  16      268.47      214.21     30.32 o 
  10   1  16      402.99      341.93     39.53 o 
 -10   2  16       68.61      109.23     36.80 o 
  -9   2  16      431.73      418.83     43.79 o 
  -8   2  16       76.89       45.33     33.46 o 
  -7   2  16      468.03      495.38     31.27 o 
  -6   2  16      299.82      283.95     22.06 o 
  -5   2  16     1547.90     1521.03     42.98 o 
  -4   2  16       41.37       38.94     16.18 o 
  -3   2  16     1850.37     1794.27     37.14 o 
  -2   2  16      136.05      131.95     14.15 o 
  -1   2  16     6914.30     6621.20     81.66 o 
   0   2  16      390.42      391.25     19.21 o 
   1   2  16     2280.02     2200.22     45.21 o 
   2   2  16      764.93      758.81     43.14 o 
   3   2  16     1818.33     1774.86     35.78 o 
   4   2  16      212.10      217.04     16.49 o 
   5   2  16     5017.42     5072.36     77.01 o 
   6   2  16      156.09      145.08     18.99 o 
   7   2  16     4817.73     4678.62     98.07 o 
   8   2  16      219.10      276.12     27.88 o 
   9   2  16     3713.61     3416.30     78.52 o 
  10   2  16       91.47       91.08     53.38 o 
 -10   3  16     2436.21     2346.36     68.05 o 
  -9   3  16     2338.06     2466.96     68.62 o 
  -8   3  16     2581.53     2585.47     67.27 o 
  -7   3  16     2424.58     2335.11     59.96 o 
  -6   3  16     3820.12     3798.87     76.16 o 
  -5   3  16     4508.26     4361.12     82.25 o 
  -4   3  16     4410.73     4341.65     67.73 o 
  -3   3  16     5495.16     5476.27     80.84 o 
  -2   3  16     5408.46     5279.15     89.55 o 
  -1   3  16     3883.76     3772.90     50.81 o 
   0   3  16     7905.07     7985.07     96.97 o 
   1   3  16    10384.08    10051.39    119.87 o 
   2   3  16     2188.58     2218.41     40.21 o 
   3   3  16      959.67      864.70     24.82 o 
   4   3  16     3285.95     3330.92     55.39 o 
   5   3  16     1760.93     1699.32     37.96 o 
   6   3  16      838.01      821.13     28.00 o 
   7   3  16      822.29      799.95     42.13 o 
   8   3  16      461.13      474.22     36.14 o 
   9   3  16      462.58      447.10     36.51 o 
  10   3  16       22.16       -5.56     37.41 o 
 -10   4  16      125.77      177.36     44.01 o 
  -9   4  16        1.99       46.57     32.06 o 
  -8   4  16     2747.12     2512.23     77.51 o 
  -7   4  16       17.40      -18.72     26.45 o 
  -6   4  16       17.54        4.63     21.39 o 
  -5   4  16       59.78       47.68     19.59 o 
  -4   4  16      863.10      739.07     31.64 o 
  -3   4  16      155.78      167.27     16.45 o 
  -2   4  16     1822.41     1773.03     41.79 o 
  -1   4  16       13.28       13.99      9.89 o 
   0   4  16       67.24       63.52     11.50 o 
   1   4  16      175.30      207.94     25.37 o 
   2   4  16    14881.62    14760.12    191.74 o 
   3   4  16       11.89       19.40     14.85 o 
   4   4  16     3144.21     3037.77     52.20 o 
   5   4  16       57.57      102.12     18.68 o 
   6   4  16      671.47      667.15     27.73 o 
   7   4  16      195.93      252.28     27.87 o 
   8   4  16        1.11      -41.54     27.69 o 
   9   4  16       18.03        6.36     33.17 o 
  10   4  16      101.51       50.61     36.37 o 
 -10   5  16       67.36       26.52     37.20 o 
  -9   5  16     8721.73     8769.39    156.21 o 
  -8   5  16       19.15      -24.38     28.49 o 
  -7   5  16    10752.97    10334.74    171.96 o 
  -6   5  16       37.66       34.27     21.26 o 
  -5   5  16    13677.93    13653.73    184.62 o 
  -4   5  16       89.50       83.37     18.27 o 
  -3   5  16    19815.60    20261.50    264.16 o 
  -2   5  16        1.82       -4.26     14.75 o 
  -1   5  16    14727.69    14748.95    194.33 o 
   0   5  16      145.66      175.91     17.21 o 
   1   5  16    46246.30    45815.02    517.66 o 
   2   5  16       55.50       86.82     14.34 o 
   3   5  16    10392.96    10237.97    138.04 o 
   4   5  16       60.18       59.57     15.32 o 
   5   5  16     8522.27     8496.01    119.11 o 
   6   5  16      614.36      566.78     30.12 o 
   7   5  16     3231.98     3435.69    108.73 o 
   8   5  16       88.30       59.80     37.20 o 
   9   5  16     1381.21     1471.39     56.33 o 
  10   5  16       12.16       -4.73     38.74 o 
 -10   6  16       52.35       42.51     39.74 o 
  -9   6  16       37.95      123.89     34.30 o 
  -8   6  16        9.58        0.97     28.71 o 
  -7   6  16     1416.19     1450.27     59.66 o 
  -6   6  16      376.68      431.99     26.51 o 
  -5   6  16     3097.09     3066.60     57.20 o 
  -4   6  16       60.20       78.16     17.25 o 
  -3   6  16     1573.62     1732.89     38.50 o 
  -2   6  16     1183.40     1247.54     32.57 o 
  -1   6  16      773.93      770.67     34.44 o 
   0   6  16        2.30       20.48     11.83 o 
   1   6  16     5443.68     5339.58     70.94 o 
   2   6  16       34.69       48.98     14.76 o 
   3   6  16     4998.30     4941.38     90.22 o 
   4   6  16       35.41       34.93     19.48 o 
   5   6  16    10054.38     9708.33    157.00 o 
   6   6  16      122.77      155.53     25.29 o 
   7   6  16     5312.12     4902.65     95.12 o 
   8   6  16      114.45       81.14     30.51 o 
   9   6  16     1536.16     1459.58     73.48 o 
 -10   7  16     2026.28     2015.72     69.06 o 
  -9   7  16      373.71      471.03     42.31 o 
  -8   7  16     3913.92     3738.45    112.18 o 
  -7   7  16      781.90      816.01     34.56 o 
  -6   7  16    12102.03    12053.05    167.30 o 
  -5   7  16     2120.35     2237.25     48.97 o 
  -4   7  16    13555.46    13673.13    184.65 o 
  -3   7  16     1589.83     1600.02     46.61 o 
  -2   7  16    11095.32    11043.46    150.08 o 
  -1   7  16      585.65      644.49     22.66 o 
   0   7  16     1786.32     1622.00     35.28 o 
   1   7  16     2824.36     2731.27     42.09 o 
   2   7  16     7347.04     6954.48     97.57 o 
   3   7  16      761.89      822.63     32.28 o 
   4   7  16     4904.63     4966.92     94.71 o 
   5   7  16     1446.07     1426.25     44.57 o 
   6   7  16     3291.59     3316.46     71.27 o 
   7   7  16      631.92      640.02     64.99 o 
   8   7  16     2171.43     2249.46     76.78 o 
   9   7  16      109.08       38.20     36.35 o 
  -9   8  16       14.80       14.87     33.66 o 
  -8   8  16       14.65       20.68     31.72 o 
  -7   8  16       64.52       27.61     25.54 o 
  -6   8  16       37.69       97.71     24.12 o 
  -5   8  16      422.73      395.40     25.19 o 
  -4   8  16     3988.99     3967.82     66.99 o 
  -3   8  16      402.78      431.44     23.15 o 
  -2   8  16     4135.22     4325.21     68.89 o 
  -1   8  16      888.04      928.94     40.34 o 
   0   8  16     4326.32     4123.90     64.78 o 
   1   8  16      169.40      164.63     14.90 o 
   2   8  16     3730.21     3783.44     71.16 o 
   3   8  16      469.91      456.58     25.64 o 
   4   8  16     3341.96     3350.16     67.85 o 
   5   8  16      402.32      412.59     27.61 o 
   6   8  16     2465.98     2403.44     59.94 o 
   7   8  16      679.99      668.83     40.68 o 
   8   8  16     2404.69     2350.99     66.89 o 
   9   8  16      221.27      147.83     39.44 o 
  -9   9  16      371.60      276.88     52.16 o 
  -8   9  16      217.46      394.49     37.08 o 
  -7   9  16       50.25        0.67     25.08 o 
  -6   9  16      452.51      709.08     38.94 o 
  -5   9  16     1254.47     1238.01     45.19 o 
  -4   9  16      169.46      237.84     22.62 o 
  -3   9  16      543.13      602.48     29.47 o 
  -2   9  16      644.76      780.32     29.59 o 
  -1   9  16      165.64      173.44     18.67 o 
   0   9  16      928.12     1045.85     79.42 o 
   1   9  16     1027.75     1034.29     33.14 o 
   2   9  16      616.68      719.96     72.72 o 
   3   9  16        2.36       25.00     20.60 o 
   4   9  16      870.69     1094.31     62.52 o 
   5   9  16     1262.14     1160.88     56.30 o 
   6   9  16       80.45      139.08     38.90 o 
   7   9  16      246.11      206.55     46.56 o 
   8   9  16       55.85      123.04     34.24 o 
   9   9  16      137.38      106.09     39.54 o 
  -9  10  16       46.82       34.69     52.70 o 
  -8  10  16       46.53        3.90     39.24 o 
  -7  10  16        0.48      -25.68     26.40 o 
  -6  10  16       31.24       35.97     25.09 o 
  -5  10  16      332.49      285.00     25.81 o 
  -4  10  16      727.56      692.51     29.42 o 
  -3  10  16      676.12      704.23     36.98 o 
  -2  10  16      247.48      322.30     21.74 o 
  -1  10  16     2504.20     2395.40     69.21 o 
   0  10  16      166.49      161.98     24.39 o 
   1  10  16      758.67      696.97     32.03 o 
   2  10  16     1571.10     1551.39     82.07 o 
   3  10  16      513.19      422.43     32.82 o 
   4  10  16     1777.71     1705.14     91.11 o 
   5  10  16       52.32       85.20     28.81 o 
   6  10  16     1219.51     1273.19     46.06 o 
   7  10  16       90.96       94.84     32.62 o 
   8  10  16      703.32      724.82     45.82 o 
  -8  11  16     3055.22     3277.60     85.05 o 
  -7  11  16       17.37       27.01     36.39 o 
  -6  11  16     6903.88     6709.09    105.82 o 
  -5  11  16        2.30      118.71     25.65 o 
  -4  11  16    10130.70    10167.18    144.54 o 
  -3  11  16      256.35      288.22     23.97 o 
  -2  11  16    13875.71    13140.60    294.87 o 
  -1  11  16      134.72       80.46     22.73 o 
   0  11  16     7881.80     7806.80    134.05 o 
   1  11  16        0.16       31.52     21.32 o 
   2  11  16     2946.82     2949.85     79.28 o 
   3  11  16       49.39       40.06     30.29 o 
   4  11  16     4379.47     4533.18    239.47 o 
   5  11  16        0.59       97.07     36.01 o 
   6  11  16     2545.61     2695.22     90.46 o 
   7  11  16       20.60       35.27     35.64 o 
   8  11  16     1271.93     1371.58     57.31 o 
  -8  12  16      110.02       96.38     44.03 o 
  -7  12  16        0.20      -26.64     37.97 o 
  -6  12  16        8.16       -0.88     34.72 o 
  -5  12  16      131.11       74.07     37.21 o 
  -4  12  16      165.82      155.89     25.75 o 
  -3  12  16      394.51      408.20     77.03 o 
  -2  12  16      832.52     1060.42     38.79 o 
  -1  12  16      409.79      394.19     54.26 o 
   0  12  16       48.61       61.58     25.86 o 
   1  12  16      229.77      244.96     28.77 o 
   2  12  16      879.42      735.85     42.10 o 
   3  12  16       36.70        8.64     29.28 o 
   4  12  16      309.88      343.49    112.38 o 
   5  12  16      320.40      303.40     64.59 o 
   6  12  16       14.02       -7.08     43.56 o 
   7  12  16      422.18      413.96     77.57 o 
  -7  13  16     2390.58     2273.35     74.90 o 
  -6  13  16        0.19       47.70     37.20 o 
  -5  13  16     3951.84     3785.87    108.07 o 
  -4  13  16        8.67      -38.03     37.77 o 
  -3  13  16    11758.52    11466.46    188.13 o 
  -2  13  16       27.64        2.03     26.94 o 
  -1  13  16    12311.35    12175.42    197.12 o 
   0  13  16      157.75      142.62     40.64 o 
   1  13  16    15371.36    15034.72    237.80 o 
   2  13  16      205.62      238.49     51.77 o 
   3  13  16     2212.45     2254.51     73.63 o 
   4  13  16       48.20       50.80     37.69 o 
   5  13  16     1395.10     1484.72     64.34 o 
   6  13  16       72.18      102.09     52.15 o 
   7  13  16     1409.62     1658.79     81.01 o 
  -7  14  16       83.24       34.04     43.75 o 
  -6  14  16       36.15       -1.33     77.74 o 
  -5  14  16        1.94      -36.22     47.68 o 
  -4  14  16      176.05       83.78     45.29 o 
  -3  14  16       87.74      127.55     40.82 o 
  -2  14  16       87.22       70.61     30.12 o 
  -1  14  16      965.39      920.26     39.91 o 
   0  14  16       28.98       16.64     27.77 o 
   1  14  16     1646.36     1688.62     51.88 o 
   2  14  16        7.94      -29.62     33.61 o 
   3  14  16      501.21      533.37     44.09 o 
   4  14  16      109.75      100.68     38.60 o 
   5  14  16      622.96      560.31     51.67 o 
   6  14  16        2.44       26.42     51.04 o 
  -6  15  16      844.43      771.46     65.98 o 
  -5  15  16      156.42      366.32     55.62 o 
  -4  15  16      273.29      188.81     83.46 o 
  -3  15  16      110.31      238.24     48.11 o 
  -2  15  16      241.67      202.49     46.85 o 
  -1  15  16      102.50      269.96     32.60 o 
   0  15  16      152.19      165.31     41.33 o 
   1  15  16      100.05      340.42     50.91 o 
   2  15  16      832.96      649.08     48.98 o 
   3  15  16        4.25       18.19     36.24 o 
   4  15  16      181.26      192.81     42.28 o 
   5  15  16        0.04      134.34     55.45 o 
   6  15  16        0.35      -15.05     56.71 o 
  -5  16  16       18.61      106.77     52.09 o 
  -4  16  16      210.79      129.90     52.11 o 
  -3  16  16      257.77      234.81     52.02 o 
  -2  16  16      262.81      254.95     49.81 o 
  -1  16  16      570.48      540.95     99.56 o 
   0  16  16       23.25       -7.17     45.66 o 
   1  16  16      728.36      649.31     49.04 o 
   2  16  16      160.11      167.20     39.33 o 
   3  16  16      318.60      366.46     48.28 o 
   4  16  16      400.57      373.68     56.27 o 
   5  16  16      289.84      308.25     62.68 o 
  -4  17  16       46.53       98.85     56.07 o 
  -3  17  16     1603.41     1577.67     77.08 o 
  -2  17  16      136.93      337.99     99.56 o 
  -1  17  16      390.18      376.96     56.18 o 
   0  17  16      219.40      317.24     52.23 o 
   1  17  16     1056.86     1144.88     99.39 o 
   2  17  16      272.78      354.23     73.24 o 
   3  17  16      194.31      219.92     63.72 o 
   4  17  16      182.81      327.20     62.79 o 
  -2  18  16      383.36      424.95    143.89 o 
  -1  18  16        9.46      -27.45     52.81 o 
   0  18  16      299.63      282.88     54.51 o 
   1  18  16        6.00      -55.41     80.69 o 
   2  18  16     1011.46      918.40    102.51 o 
 -10   1  17     5514.41     5402.50    133.50 o 
  -9   1  17      659.27      548.80     33.78 o 
  -8   1  17     3596.01     3685.71     70.04 o 
  -7   1  17      349.14      350.49     35.49 o 
  -6   1  17    10291.28    10229.57    152.72 o 
  -5   1  17      412.30      372.12     37.74 o 
  -4   1  17     7429.24     7181.27    105.33 o 
  -3   1  17     2450.44     2462.44     40.25 o 
  -2   1  17    10581.53    10378.87    123.64 o 
  -1   1  17      210.26      227.55     13.25 o 
   0   1  17    17437.83    17365.10    200.58 o 
   1   1  17     1772.84     1792.29     35.19 o 
   2   1  17     6560.41     6294.70     88.65 o 
   3   1  17      215.67      222.13     16.40 o 
   4   1  17     6756.68     6550.45     94.48 o 
   5   1  17      269.09      292.68     19.96 o 
   6   1  17     2953.40     2912.85     54.01 o 
   7   1  17       47.10       39.43     21.01 o 
   8   1  17     2393.73     2381.20     54.17 o 
   9   1  17       19.73       -9.50     27.02 o 
  10   1  17      424.72      399.26     59.99 o 
 -10   2  17       96.48      121.84     40.99 o 
  -9   2  17      216.30      162.89     33.32 o 
  -8   2  17        1.17       26.97     37.78 o 
  -7   2  17      102.54       53.53     26.60 o 
  -6   2  17      469.78      464.81     29.95 o 
  -5   2  17      380.98      351.35     33.27 o 
  -4   2  17      304.85      298.54     22.73 o 
  -3   2  17      271.74      320.07     30.39 o 
  -2   2  17     1361.36     1318.49     39.89 o 
  -1   2  17      124.43      180.19     12.96 o 
   0   2  17     9653.50    10285.48    129.41 o 
   1   2  17      543.45      588.70     16.84 o 
   2   2  17    11214.65    10810.13    161.55 o 
   3   2  17      310.54      340.36     18.14 o 
   4   2  17     1806.05     1721.69     37.71 o 
   5   2  17      165.89      198.17     21.44 o 
   6   2  17      363.30      418.06     23.48 o 
   7   2  17       34.45       36.99     22.10 o 
   8   2  17     2466.20     2364.30     54.17 o 
   9   2  17        5.23       43.05     33.94 o 
  10   2  17     1094.76     1188.74     53.92 o 
 -10   3  17     1158.31     1184.52     53.28 o 
  -9   3  17     5992.05     5786.64    113.53 o 
  -8   3  17      696.53      746.83     39.92 o 
  -7   3  17     4869.12     4608.34     90.74 o 
  -6   3  17      920.63      931.72     52.69 o 
  -5   3  17     7958.73     7909.38    251.53 o 
  -4   3  17     2034.89     2061.29     69.68 o 
  -3   3  17    16374.72    16531.49    217.66 o 
  -2   3  17     3293.88     3196.02     57.58 o 
  -1   3  17     6487.20     6612.18     82.11 o 
   0   3  17     7562.33     7405.89     91.04 o 
   1   3  17    27242.73    26655.14    304.33 o 
   2   3  17     2036.11     1889.26     37.16 o 
   3   3  17     4019.63     3889.68     61.11 o 
   4   3  17     2016.33     2009.00     40.43 o 
   5   3  17     3954.60     3903.53     64.28 o 
   6   3  17     1088.75     1084.95     31.64 o 
   7   3  17     2861.88     2824.62     84.22 o 
   8   3  17      793.92      821.40     40.99 o 
   9   3  17      545.50      547.56     41.84 o 
  10   3  17      302.21      290.21     40.57 o 
 -10   4  17       37.79       65.32     38.00 o 
  -9   4  17        1.05       61.28     35.74 o 
  -8   4  17      588.00      577.90     71.32 o 
  -7   4  17      209.08      232.76     48.64 o 
  -6   4  17      166.91      173.05     37.36 o 
  -5   4  17      267.93      345.27     26.42 o 
  -4   4  17      326.02      332.68     21.12 o 
  -3   4  17     2239.58     2448.68     45.98 o 
  -2   4  17      220.20      237.12     20.89 o 
  -1   4  17     1718.32     1921.26     38.57 o 
   0   4  17      938.77     1033.48     24.51 o 
   1   4  17     7420.26     7756.01     95.43 o 
   2   4  17     2437.63     2447.57     43.57 o 
   3   4  17     5109.86     5149.74     76.37 o 
   4   4  17      802.66      825.43     25.40 o 
   5   4  17     5121.96     5012.32     77.18 o 
   6   4  17      687.92      736.03     27.63 o 
   7   4  17     4531.11     4487.33     88.69 o 
   8   4  17      208.01      173.68     31.80 o 
   9   4  17      410.14      506.94     40.21 o 
 -10   5  17      123.72       78.47     39.93 o 
  -9   5  17     2009.45     2178.66     84.01 o 
  -8   5  17      434.91      365.29     34.04 o 
  -7   5  17     2564.82     2541.65     65.61 o 
  -6   5  17      100.74       76.85     25.94 o 
  -5   5  17     3071.63     3156.78     57.80 o 
  -4   5  17      537.93      584.43     24.36 o 
  -3   5  17     3915.09     4046.19     65.22 o 
  -2   5  17       60.75       79.77     17.79 o 
  -1   5  17     4820.26     4907.76     73.84 o 
   0   5  17     1454.83     1385.34     27.92 o 
   1   5  17     9272.95     9262.14    112.28 o 
   2   5  17     2677.65     2782.22     47.51 o 
   3   5  17     2614.71     2621.40     47.38 o 
   4   5  17      862.36      890.18     26.76 o 
   5   5  17     2617.98     2552.27     49.12 o 
   6   5  17       74.76       76.69     24.48 o 
   7   5  17     1028.00     1039.29     42.03 o 
   8   5  17       38.94       39.19     30.51 o 
   9   5  17      234.72      223.17     36.15 o 
 -10   6  17        2.60      -19.19     40.40 o 
  -9   6  17        5.73       51.79     35.33 o 
  -8   6  17      937.46      775.83     40.88 o 
  -7   6  17       92.74        1.90     44.93 o 
  -6   6  17     3361.88     3237.94     72.03 o 
  -5   6  17      369.29      349.50     24.28 o 
  -4   6  17     1511.98     1526.50     38.81 o 
  -3   6  17      476.99      512.45     37.89 o 
  -2   6  17      841.03      913.09     45.89 o 
  -1   6  17      444.37      405.95     19.99 o 
   0   6  17      143.20      174.51     20.49 o 
   1   6  17     1408.36     1393.51     42.77 o 
   2   6  17      506.42      558.47     32.04 o 
   3   6  17     1114.67     1142.48     31.77 o 
   4   6  17     1892.38     1756.48     45.61 o 
   5   6  17     1123.00     1136.54     55.01 o 
   6   6  17     3760.24     3688.36     76.12 o 
   7   6  17      737.51      801.88     44.04 o 
   8   6  17        2.65        2.72     31.54 o 
   9   6  17      234.02      282.18     41.56 o 
  -9   7  17     1970.92     1961.67     65.31 o 
  -8   7  17      627.70      671.17     64.33 o 
  -7   7  17     4016.59     3763.20     80.75 o 
  -6   7  17     1847.10     1970.69     64.38 o 
  -5   7  17     5893.44     5726.10     89.49 o 
  -4   7  17     1793.79     1886.31     43.18 o 
  -3   7  17     6026.23     6131.61     91.60 o 
  -2   7  17     1113.44     1246.14     34.58 o 
  -1   7  17     5461.14     5459.60     81.38 o 
   0   7  17        2.50       24.18     15.08 o 
   1   7  17     6179.03     6090.09     78.45 o 
   2   7  17      419.90      451.36     23.29 o 
   3   7  17     2580.97     2476.90     55.29 o 
   4   7  17       59.39      103.99     28.59 o 
   5   7  17     2490.38     2477.67     59.57 o 
   6   7  17      125.23      165.76     26.81 o 
   7   7  17     1784.68     1823.04     56.83 o 
   8   7  17       78.21       97.72     33.99 o 
   9   7  17      255.80      223.41     39.40 o 
  -9   8  17       27.29       31.59     34.69 o 
  -8   8  17       27.33       51.42     33.26 o 
  -7   8  17      139.84      129.99     30.97 o 
  -6   8  17       28.30       28.55     24.39 o 
  -5   8  17       19.94       17.65     21.37 o 
  -4   8  17        9.79       30.27     21.53 o 
  -3   8  17     5112.11     5180.05     80.71 o 
  -2   8  17      519.51      541.04     34.19 o 
  -1   8  17       79.66       75.76     17.30 o 
   0   8  17      568.81      575.51     22.55 o 
   1   8  17        9.92        8.68     16.55 o 
   2   8  17      461.57      491.38     49.87 o 
   3   8  17     1141.94     1001.99     41.35 o 
   4   8  17      381.10      435.11     28.14 o 
   5   8  17      832.27      786.41     34.75 o 
   6   8  17      186.35      194.23     29.07 o 
   7   8  17      112.42      136.83     32.26 o 
   8   8  17      286.32      296.56     38.03 o 
   9   8  17      384.02      341.66     43.46 o 
  -9   9  17       22.20       72.64     49.70 o 
  -8   9  17     4576.68     4494.29     96.93 o 
  -7   9  17        8.18      -11.68     27.07 o 
  -6   9  17    12347.00    12142.39    194.24 o 
  -5   9  17       79.96       67.54     31.14 o 
  -4   9  17     9308.22     9305.35    132.64 o 
  -3   9  17        1.25      -12.04     19.39 o 
  -2   9  17     5379.19     5522.12     84.59 o 
  -1   9  17        0.34       -7.58     16.28 o 
   0   9  17    10445.58    10418.89    167.47 o 
   1   9  17      204.27      192.85     22.14 o 
   2   9  17     7421.32     7308.88    121.40 o 
   3   9  17      154.74      136.07     36.90 o 
   4   9  17    14734.22    14401.81    224.09 o 
   5   9  17      363.43      300.49     42.42 o 
   6   9  17     2884.24     2876.91     67.93 o 
   7   9  17      123.05      108.55     33.78 o 
   8   9  17     1745.14     1669.90     58.12 o 
  -8  10  17      132.25       60.13     50.78 o 
  -7  10  17       91.52       53.52     28.93 o 
  -6  10  17       78.06      132.82     27.42 o 
  -5  10  17      107.62       94.78     24.32 o 
  -4  10  17     2442.62     2492.55     82.37 o 
  -3  10  17      942.25      953.27     31.51 o 
  -2  10  17      685.79      689.30     38.04 o 
  -1  10  17      270.78      306.86     28.66 o 
   0  10  17      106.22      103.12     23.64 o 
   1  10  17       81.33       72.38     21.95 o 
   2  10  17     1209.31     1188.29     64.24 o 
   3  10  17       26.91       51.93     28.43 o 
   4  10  17      629.19      617.53     32.53 o 
   5  10  17        1.75       25.37     26.75 o 
   6  10  17     1969.45     2039.63     83.64 o 
   7  10  17        2.95      -26.82     33.11 o 
   8  10  17     1258.59     1390.91     86.97 o 
  -8  11  17       28.08      106.64     40.99 o 
  -7  11  17      621.35      612.29     51.18 o 
  -6  11  17       38.60      194.50     28.44 o 
  -5  11  17     7017.09     6778.61    105.09 o 
  -4  11  17      169.37      349.66     36.84 o 
  -3  11  17     6484.91     6458.63     98.79 o 
  -2  11  17      432.71      713.72     34.25 o 
  -1  11  17      865.20     1008.55     38.43 o 
   0  11  17      384.94      561.69     43.10 o 
   1  11  17     2068.74     2017.30     64.33 o 
   2  11  17       59.18      118.33     47.96 o 
   3  11  17        5.86      -27.11     30.35 o 
   4  11  17       56.86      136.95     76.88 o 
   5  11  17     2379.85     2170.63     76.10 o 
   6  11  17      127.68      147.76     31.98 o 
   7  11  17      575.06      463.37     42.96 o 
   8  11  17      124.21      126.17     41.59 o 
  -8  12  17      166.89      191.42     45.91 o 
  -7  12  17       57.35       72.47     41.37 o 
  -6  12  17        2.66       36.10     36.52 o 
  -5  12  17      599.05      663.29     34.14 o 
  -4  12  17      413.58      458.50     29.79 o 
  -3  12  17     4464.53     4161.98     85.72 o 
  -2  12  17      269.65      333.61     31.27 o 
  -1  12  17     4328.20     4366.30     86.69 o 
   0  12  17      396.68      338.09     30.83 o 
   1  12  17      822.51      846.34     44.85 o 
   2  12  17     1281.43     1244.87     72.72 o 
   3  12  17       31.28        0.84     29.12 o 
   4  12  17      415.97      374.34     42.93 o 
   5  12  17      147.20      173.76     63.89 o 
   6  12  17      405.25      391.67     54.96 o 
   7  12  17      505.63      484.69     60.74 o 
  -7  13  17        7.41      171.50     42.55 o 
  -6  13  17      883.61      963.60     51.27 o 
  -5  13  17        9.13      107.09     50.73 o 
  -4  13  17      191.99      162.42     44.42 o 
  -3  13  17        0.16      164.95     30.44 o 
  -2  13  17      536.27      570.34     39.17 o 
  -1  13  17        3.89      193.70     28.79 o 
   0  13  17      519.07      489.67     33.06 o 
   2  13  17      399.21      384.24     41.19 o 
   3  13  17       38.32      148.05     36.43 o 
   4  13  17     1478.70     1535.46     98.35 o 
   5  13  17        7.43      117.22     52.46 o 
   6  13  17       13.07      -33.95     73.94 o 
   7  13  17       44.97      158.84     82.42 o 
  -6  14  17      425.75      450.40     58.85 o 
  -5  14  17       11.81       18.96     45.70 o 
  -4  14  17        4.57      -21.61     44.44 o 
  -3  14  17       75.69       83.90     42.96 o 
  -2  14  17       35.38       53.66     30.05 o 
  -1  14  17      401.14      348.75     32.48 o 
   0  14  17      367.04      332.45     32.31 o 
   1  14  17      364.13      381.90     41.42 o 
   2  14  17      220.20      212.58     44.15 o 
   3  14  17      748.36      859.00     87.27 o 
   4  14  17      135.18       66.28     41.85 o 
   5  14  17      840.25      787.32     56.72 o 
   6  14  17        3.75        4.73     52.21 o 
  -6  15  17        0.11      -19.56     51.72 o 
  -5  15  17     2974.50     2918.67    101.67 o 
  -4  15  17       13.88      -25.65     54.20 o 
  -3  15  17     3061.92     3072.51     98.92 o 
  -2  15  17      180.67      200.02     47.10 o 
  -1  15  17     4250.22     4356.48     91.44 o 
   0  15  17      373.17      379.19     47.67 o 
   1  15  17     4364.31     4557.32    114.75 o 
   2  15  17      117.17      101.61     45.54 o 
   3  15  17      905.68      939.96     60.08 o 
   4  15  17       37.62       82.24     41.17 o 
   5  15  17     1575.13     1600.89     80.36 o 
  -5  16  17      185.59      184.57     56.43 o 
  -4  16  17       17.61       23.13     51.18 o 
  -3  16  17      145.07      192.33     49.40 o 
  -2  16  17       57.90       29.11     50.07 o 
  -1  16  17      145.60      208.64     49.18 o 
   0  16  17       42.18       74.79     46.74 o 
   1  16  17       29.62       63.09     38.79 o 
   2  16  17      190.54      173.90     42.25 o 
   3  16  17        5.63       25.88     43.24 o 
   4  16  17      105.70       47.36     47.05 o 
  -3  17  17       11.91       69.26     55.30 o 
  -2  17  17     1755.41     1792.30    130.73 o 
  -1  17  17       17.56       16.99     50.00 o 
   0  17  17     1424.79     1311.45    102.16 o 
   1  17  17        3.56        0.00     74.46 o 
   2  17  17     1202.65     1152.07     94.37 o 
   3  17  17       29.04       31.19     44.41 o 
  -1  18  17        1.04       12.48     55.02 o 
   0  18  17       26.11      110.47     83.11 o 
   1  18  17       18.32      -41.56     81.03 o 
 -10   0  18     1371.15     1503.58     71.74 o 
  -9   0  18      174.40      146.98     41.06 o 
  -8   0  18     1355.02     1254.45     57.63 o 
  -7   0  18      493.63      445.64     84.50 o 
  -6   0  18       62.61       67.58     29.09 o 
  -5   0  18     1302.27     1205.05     69.78 o 
  -4   0  18      548.61      532.30     32.36 o 
  -3   0  18      675.85      631.64     33.70 o 
  -2   0  18     1689.12     1802.93     88.71 o 
  -1   0  18     1915.63     1952.52     51.36 o 
   0   0  18     3282.28     3593.77     78.46 o 
   1   0  18     1353.39     1361.45     58.53 o 
   2   0  18     1120.28     1096.71     58.18 o 
   3   0  18      511.21      513.15     45.02 o 
   4   0  18      162.12      234.85     30.47 o 
   5   0  18      450.50      445.82     40.17 o 
   6   0  18     5942.72     5700.07    123.53 o 
   7   0  18      392.51      370.83     38.68 o 
   8   0  18     3256.60     3036.49     86.89 o 
   9   0  18      177.87       98.35     43.08 o 
 -10   1  18     2606.07     2715.52     77.70 o 
  -9   1  18      414.09      431.38     32.24 o 
  -8   1  18     1906.29     1977.99     51.10 o 
  -7   1  18      447.91      424.01     41.94 o 
  -6   1  18     8122.76     8154.76    121.06 o 
  -5   1  18     1208.34     1173.87     33.52 o 
  -4   1  18     8489.74     8041.37    115.92 o 
  -3   1  18     2248.84     2133.19     55.11 o 
  -2   1  18     9521.95     9341.01    127.50 o 
  -1   1  18     1872.54     1898.81     32.35 o 
   0   1  18    14087.57    14458.56    187.47 o 
   1   1  18     3583.52     3509.83     68.38 o 
   2   1  18     3154.72     3128.62     51.81 o 
   3   1  18      838.88      843.26     24.91 o 
   4   1  18     5138.57     5048.19     80.87 o 
   5   1  18     1175.66     1218.67     33.64 o 
   6   1  18     3595.23     3523.13    123.57 o 
   7   1  18     1019.43      948.78     33.83 o 
   8   1  18     2261.66     2078.95     52.45 o 
   9   1  18      209.84      151.98     29.91 o 
 -10   2  18       33.93       52.19     36.11 o 
  -9   2  18      244.10      211.36     36.49 o 
  -8   2  18      165.83      229.34     32.00 o 
  -7   2  18     2037.74     1938.15     56.17 o 
  -6   2  18       76.39       50.92     22.71 o 
  -5   2  18      434.30      428.04     26.54 o 
  -4   2  18      770.94      804.00     31.81 o 
  -3   2  18      624.00      645.13     23.08 o 
  -2   2  18      348.48      409.31     38.99 o 
  -1   2  18      993.42      954.14     22.64 o 
   0   2  18      651.81      745.36     19.15 o 
   1   2  18     2103.42     2131.88     53.14 o 
   2   2  18      957.45      979.31     35.63 o 
   3   2  18      190.54      154.56     17.14 o 
   4   2  18      382.70      353.59     20.64 o 
   5   2  18     1903.19     1790.09     40.46 o 
   6   2  18      287.57      317.60     23.24 o 
   7   2  18      939.68      897.76     46.94 o 
   8   2  18      134.93      115.92     28.05 o 
   9   2  18     1574.72     1529.66    100.41 o 
 -10   3  18     1195.05     1172.02     55.34 o 
  -9   3  18     2307.17     2417.37     98.32 o 
  -8   3  18     2000.90     2010.93    100.96 o 
  -7   3  18     1162.20     1192.95     56.33 o 
  -6   3  18     4663.63     4512.43     87.29 o 
  -5   3  18     3545.99     3336.03     69.88 o 
  -4   3  18     3338.67     3334.91    120.23 o 
  -3   3  18     5705.90     5675.12     84.43 o 
  -2   3  18     4260.07     4246.60     97.42 o 
  -1   3  18     3261.45     3197.45     53.38 o 
   0   3  18     6910.98     6968.12     87.03 o 
   1   3  18     7716.87     7560.97     93.59 o 
   2   3  18     1434.07     1434.89     33.81 o 
   3   3  18     1049.56     1050.03     34.03 o 
   4   3  18     2816.92     2768.55     50.08 o 
   5   3  18     1159.23     1134.70     33.39 o 
   6   3  18     1056.38     1059.20     38.64 o 
   7   3  18      569.26      623.00     29.23 o 
   8   3  18      533.74      506.49     39.38 o 
   9   3  18      207.75      217.09     37.59 o 
 -10   4  18      601.27      565.28     47.69 o 
  -9   4  18       35.57       86.08     37.34 o 
  -8   4  18       60.62       34.80     31.69 o 
  -7   4  18       98.59      111.25     42.38 o 
  -6   4  18      249.29      272.97     27.46 o 
  -5   4  18       77.11      110.18     23.71 o 
  -4   4  18     1602.36     1583.25     46.65 o 
  -3   4  18      107.02      129.15     20.74 o 
  -2   4  18     2328.31     2107.12     41.89 o 
  -1   4  18       68.71       46.39     15.37 o 
   0   4  18     5116.90     5029.02     66.09 o 
   1   4  18      162.86      208.70     28.66 o 
   2   4  18       46.15       16.01     15.13 o 
   3   4  18       50.27       50.23     15.57 o 
   4   4  18      307.65      355.90     21.01 o 
   5   4  18       87.46      126.29     19.87 o 
   6   4  18      987.67      891.39     30.76 o 
   7   4  18       44.32       72.91     22.71 o 
   8   4  18        9.27        6.25     30.05 o 
   9   4  18        1.85        3.91     34.58 o 
 -10   5  18       83.22       17.72     40.09 o 
  -9   5  18     6071.31     6063.80    132.40 o 
  -8   5  18       96.17       34.18     30.77 o 
  -7   5  18     8472.46     8072.29    140.26 o 
  -6   5  18        4.98      -26.32     24.16 o 
  -5   5  18    13291.38    13037.09    207.81 o 
  -4   5  18       19.56        8.04     18.59 o 
  -3   5  18    17319.32    17850.73    235.41 o 
  -2   5  18        4.52       -7.58     15.38 o 
  -1   5  18    10274.73    10368.20    141.36 o 
   0   5  18      227.63      279.87     33.49 o 
   1   5  18    29950.23    29382.36    372.22 o 
   2   5  18      161.16      147.96     18.12 o 
   3   5  18     8397.09     8386.65    116.60 o 
   4   5  18        0.70       -7.94     16.17 o 
   5   5  18     8259.65     8014.55    139.15 o 
   6   5  18      110.90      108.61     25.28 o 
   7   5  18     3905.52     3937.68     82.78 o 
   8   5  18      125.51      144.68     32.68 o 
   9   5  18      899.03      915.41     46.52 o 
  -9   6  18      480.61      521.66     44.46 o 
  -8   6  18        2.52       20.85     30.57 o 
  -7   6  18      179.20      158.68     30.84 o 
  -6   6  18      207.24      228.47     27.11 o 
  -5   6  18     1563.90     1616.84     42.01 o 
  -4   6  18      460.37      535.35     24.57 o 
  -3   6  18       56.72      121.33     19.25 o 
  -2   6  18     1159.98     1205.59     32.86 o 
  -1   6  18      725.59      746.60     25.11 o 
   0   6  18     1976.17     1996.12     40.43 o 
   1   6  18     1276.28     1404.60     40.19 o 
   2   6  18      234.49      219.49     18.01 o 
   3   6  18     1742.88     1858.57     39.50 o 
   4   6  18      185.81      190.99     24.14 o 
   5   6  18      931.59      991.98     37.69 o 
   6   6  18       14.25       -9.55     23.48 o 
   7   6  18     1316.91     1295.79     95.24 o 
   8   6  18       82.16       59.42     33.30 o 
   9   6  18      643.42      630.49     44.75 o 
  -9   7  18      124.21      154.52     40.15 o 
  -8   7  18     1379.30     1380.49     52.49 o 
  -7   7  18      557.71      652.02     42.10 o 
  -6   7  18     7199.30     7024.65    124.83 o 
  -5   7  18      233.75      217.65     24.00 o 
  -4   7  18     7783.63     7668.39    111.70 o 
  -3   7  18      838.47      952.16     34.14 o 
  -2   7  18    21185.59    21612.69    282.09 o 
  -1   7  18      887.49      962.56     31.54 o 
   0   7  18     6732.91     6531.76     94.72 o 
   1   7  18      883.18      853.10     24.94 o 
   2   7  18     4916.81     4808.65     78.24 o 
   3   7  18      873.73      841.75     47.21 o 
   4   7  18     4162.61     4318.87    107.20 o 
   5   7  18      758.15      653.75     33.84 o 
   6   7  18     1754.60     1812.22     57.63 o 
   7   7  18      574.03      604.46     40.59 o 
   8   7  18     2456.47     2484.17     70.88 o 
   9   7  18      102.47       74.91     36.64 o 
  -9   8  18       31.57        8.20     40.62 o 
  -8   8  18       38.98       85.37     36.03 o 
  -7   8  18       10.78       -6.45     29.80 o 
  -6   8  18       99.38      188.20     27.41 o 
  -5   8  18      224.19      216.64     24.61 o 
  -4   8  18      370.66      396.08     25.60 o 
  -3   8  18      353.72      338.82     34.69 o 
  -2   8  18       40.60       93.24     18.69 o 
  -1   8  18     1217.73     1228.51     34.17 o 
   0   8  18     4863.46     4826.29     74.90 o 
   1   8  18      248.22      228.99     50.21 o 
   2   8  18     2377.45     2383.21     53.18 o 
   3   8  18      743.39      766.70     31.81 o 
   4   8  18     5283.80     5084.41     99.50 o 
   5   8  18      304.25      304.23     29.78 o 
   6   8  18     1433.98     1544.53     50.12 o 
   7   8  18      528.98      508.34     40.16 o 
   8   8  18      865.02      864.59     48.21 o 
  -9   9  18       44.44       58.99     81.55 o 
  -8   9  18      107.62      205.00     39.18 o 
  -7   9  18      220.21      232.70     34.24 o 
  -6   9  18      516.99      706.82     39.54 o 
  -5   9  18        0.84       -2.34     23.61 o 
  -4   9  18      642.58      843.78     60.64 o 
  -3   9  18     2275.85     2272.08     48.86 o 
  -2   9  18       45.46      130.34     20.35 o 
  -1   9  18      180.81      188.22     20.67 o 
   0   9  18      789.27      792.65     32.80 o 
   1   9  18      496.52      481.83     41.38 o 
   2   9  18      215.35      222.98     24.36 o 
   3   9  18       38.55       25.51     23.14 o 
   4   9  18      642.50      840.19     44.00 o 
   5   9  18      187.21      171.77     28.33 o 
   6   9  18      230.31      331.91     40.61 o 
   7   9  18       83.75       25.02     32.50 o 
   8   9  18       24.17       85.59     36.61 o 
  -8  10  18       22.42       -2.88     51.08 o 
  -7  10  18      247.26      205.48     36.22 o 
  -6  10  18       55.26       89.02     28.42 o 
  -5  10  18     3768.05     3691.72     85.17 o 
  -4  10  18      479.92      471.18     35.99 o 
  -3  10  18      520.18      580.17     27.90 o 
  -2  10  18        0.77       20.42     21.34 o 
  -1  10  18     1010.28     1039.16     58.83 o 
   0  10  18       98.35       75.64     22.53 o 
   1  10  18       20.59       -1.97     24.98 o 
   2  10  18      243.23      237.82     31.33 o 
   3  10  18        3.41      -13.75     21.40 o 
   4  10  18      307.10      262.07     48.59 o 
   5  10  18     1930.71     1682.38     52.21 o 
   6  10  18     1090.69     1166.09     45.21 o 
   7  10  18      329.56      237.81     37.49 o 
   8  10  18      493.39      545.31     46.61 o 
  -8  11  18     1921.73     2067.82     86.69 o 
  -7  11  18       62.76       69.51     39.20 o 
  -6  11  18     4378.72     4164.98     77.43 o 
  -5  11  18      189.62      311.38     33.34 o 
  -4  11  18     7941.69     8193.16    121.62 o 
  -3  11  18       46.82      125.51     23.29 o 
  -2  11  18    12283.77    11957.30    193.60 o 
  -1  11  18        1.97       13.76     25.47 o 
   0  11  18    13374.03    12927.98    206.58 o 
   1  11  18       61.10       99.15     32.37 o 
   2  11  18     3948.59     3954.29    221.63 o 
   3  11  18       33.75       -8.63     62.51 o 
   4  11  18     3937.86     4053.18    104.19 o 
   5  11  18        2.91       20.62     33.70 o 
   6  11  18     1325.16     1390.56     86.89 o 
   7  11  18       96.62       83.30     45.02 o 
  -7  12  18       52.52       76.95     43.58 o 
  -6  12  18      360.64      430.64     42.36 o 
  -5  12  18        1.53       -1.84     26.97 o 
  -4  12  18      110.78      104.06     30.87 o 
  -3  12  18       32.99       70.92     31.12 o 
  -2  12  18      756.95      727.17     45.81 o 
  -1  12  18       88.60       62.45     30.09 o 
   0  12  18      276.87      365.20     31.86 o 
   1  12  18      204.68      212.85     44.67 o 
   2  12  18      262.36      338.34     37.58 o 
   3  12  18        9.96       -3.19     32.39 o 
   4  12  18       20.08       -8.01     36.36 o 
   5  12  18       75.35      102.87     41.33 o 
   6  12  18       88.66       43.46     42.71 o 
   7  12  18       92.74       93.94     56.49 o 
  -7  13  18     3900.54     3831.04     97.49 o 
  -6  13  18        2.97       48.34     39.76 o 
  -5  13  18     3198.75     3125.79     99.53 o 
  -4  13  18       40.20       17.42     29.45 o 
  -3  13  18     3180.08     3101.98     87.53 o 
  -2  13  18       98.20       50.70     29.21 o 
  -1  13  18     4962.91     4944.90     97.44 o 
   0  13  18        1.12       33.60     47.26 o 
   1  13  18     8674.91     8460.57    177.29 o 
   2  13  18        0.11      -43.61     45.89 o 
   3  13  18     5648.93     5375.63    125.52 o 
   4  13  18       20.41       48.48     39.93 o 
   5  13  18     3111.14     2953.19     91.95 o 
   6  13  18       35.81       -2.27     50.64 o 
  -6  14  18        0.83        9.28     50.04 o 
  -5  14  18      107.95      107.32     50.92 o 
  -4  14  18       87.63       73.51     47.25 o 
  -3  14  18       51.02       61.07     45.79 o 
  -2  14  18       40.58       50.58     31.17 o 
  -1  14  18        8.54       43.07     30.03 o 
   0  14  18      172.70      158.17     55.20 o 
   1  14  18       25.12       99.93     83.46 o 
   2  14  18       92.10       81.29     35.64 o 
   3  14  18      227.35      211.99     43.09 o 
   4  14  18       17.35        4.66     38.53 o 
   5  14  18      444.52      390.76     50.58 o 
   6  14  18       78.78       45.49     57.60 o 
  -5  15  18        1.43      119.18     53.86 o 
  -4  15  18      167.04      145.17     51.03 o 
  -3  15  18       62.18      231.90     56.62 o 
  -2  15  18      693.41      585.04     66.32 o 
  -1  15  18       59.34      255.47     37.90 o 
   0  15  18      311.14      321.59     39.43 o 
   1  15  18       24.09      428.03     75.84 o 
   2  15  18      763.59      721.19    142.50 o 
   3  15  18       43.35      164.30     44.37 o 
   4  15  18      256.98      304.60     68.39 o 
   5  15  18       39.93       48.58     47.70 o 
  -4  16  18       78.53       46.21     54.84 o 
  -3  16  18       53.22       25.05     50.44 o 
  -2  16  18      264.03      193.40     54.97 o 
  -1  16  18      114.00       85.78     49.63 o 
   0  16  18      519.67      459.48     48.05 o 
   1  16  18      208.01      219.57     43.13 o 
   2  16  18      266.53      219.61     46.34 o 
   3  16  18      576.24      622.74     53.10 o 
   4  16  18      201.51      209.18     51.42 o 
  -3  17  18     1660.59     1618.44     80.32 o 
  -2  17  18      214.84      348.97     90.90 o 
  -1  17  18      555.99      642.63     60.99 o 
   0  17  18      100.24      238.95     80.69 o 
   1  17  18      389.56      332.10     82.07 o 
   2  17  18       52.04      111.94     47.81 o 
 -10   1  19     3582.53     3649.31     89.17 o 
  -9   1  19      426.28      373.50     40.58 o 
  -8   1  19     5241.28     5271.00    130.98 o 
  -7   1  19      511.31      481.21     44.44 o 
  -6   1  19    11056.07    10949.31    156.81 o 
  -5   1  19     1242.49     1202.65     56.15 o 
  -4   1  19    10710.30    10404.62    146.53 o 
  -3   1  19      911.94      865.56     30.95 o 
  -2   1  19     8586.89     8545.56    118.15 o 
  -1   1  19     1413.56     1448.13     35.96 o 
   0   1  19    17324.36    17193.90    221.66 o 
   1   1  19     1176.94     1128.43     49.33 o 
   2   1  19     7426.56     7168.51    100.68 o 
   3   1  19      284.37      278.94     37.79 o 
   4   1  19     8399.68     8259.96    116.22 o 
   5   1  19      204.10      196.45     20.16 o 
   6   1  19     2723.76     2602.18     51.45 o 
   7   1  19      157.39      115.63     23.69 o 
   8   1  19     1595.88     1570.48     45.29 o 
   9   1  19        4.21      -39.15     33.09 o 
 -10   2  19       37.01      123.10     39.81 o 
  -9   2  19      184.30      153.77     35.03 o 
  -8   2  19      819.76      759.82     40.00 o 
  -7   2  19      579.75      573.02     35.09 o 
  -6   2  19      545.34      606.11     32.94 o 
  -5   2  19      316.18      343.24     28.38 o 
  -4   2  19      627.84      684.76     30.43 o 
  -3   2  19      575.75      618.69     28.00 o 
  -2   2  19        6.11       14.82     15.57 o 
  -1   2  19      326.58      378.97     19.38 o 
   0   2  19     4723.03     4771.95     63.49 o 
   1   2  19      702.96      689.56     22.30 o 
   2   2  19     9655.96     9503.14    129.46 o 
   3   2  19      494.37      512.84     22.37 o 
   4   2  19     4363.05     4278.70     96.02 o 
   5   2  19      231.58      211.18     32.52 o 
   6   2  19      768.95      730.37     28.82 o 
   7   2  19      106.05       91.10     23.54 o 
   8   2  19       37.73        9.39     31.51 o 
   9   2  19        4.41       26.65     33.56 o 
 -10   3  19      644.16      643.69     76.34 o 
  -9   3  19     4381.67     4311.56     95.15 o 
  -8   3  19      813.07      753.91     41.15 o 
  -7   3  19     4308.91     4147.49     86.25 o 
  -6   3  19     2754.33     2655.14     63.90 o 
  -5   3  19     7975.84     7801.99    148.53 o 
  -4   3  19     1340.92     1237.93     40.12 o 
  -3   3  19     9083.35     9059.45    126.21 o 
  -2   3  19     1262.78     1245.68     33.84 o 
  -1   3  19    11349.08    11347.14    153.34 o 
   0   3  19     8388.35     8182.02    100.88 o 
   1   3  19    18994.39    18449.09    238.03 o 
   2   3  19     1318.00     1272.23     32.51 o 
   3   3  19     5775.92     5670.61     84.12 o 
   4   3  19     3146.18     3093.50     59.73 o 
   5   3  19     4441.62     4446.85    119.51 o 
   6   3  19      776.53      758.88     29.39 o 
   7   3  19     2696.79     2604.51     63.76 o 
   8   3  19      519.78      469.93     34.78 o 
   9   3  19      363.42      375.36     40.97 o 
  -9   4  19       23.49       53.49     36.89 o 
  -8   4  19      322.08      323.12     38.21 o 
  -7   4  19       63.94      110.62     29.24 o 
  -6   4  19      642.51      646.78     34.77 o 
  -5   4  19     1469.26     1570.93     73.65 o 
  -4   4  19     1233.88     1270.55     43.33 o 
  -3   4  19     1352.95     1418.23     35.84 o 
  -2   4  19       42.72       55.29     16.90 o 
  -1   4  19     8146.79     7994.82    112.49 o 
   0   4  19      497.36      505.91     21.46 o 
   1   4  19     6055.30     6442.54     91.78 o 
   2   4  19      856.94      783.01     42.84 o 
   3   4  19     1088.77     1165.82     31.39 o 
   4   4  19      496.18      497.89     25.59 o 
   5   4  19     2777.60     2845.45     53.54 o 
   6   4  19      570.38      592.35     34.98 o 
   7   4  19     2390.74     2385.65     61.47 o 
   8   4  19      113.87       52.99     31.71 o 
   9   4  19      943.22      868.83     48.25 o 
  -9   5  19     1475.95     1504.07     56.14 o 
  -8   5  19      369.87      383.45     55.97 o 
  -7   5  19     2142.69     2032.71     58.76 o 
  -6   5  19        7.26        0.30     25.84 o 
  -5   5  19     3559.27     3613.94     75.38 o 
  -4   5  19      944.66      969.55     30.59 o 
  -3   5  19     7089.92     6997.64    101.89 o 
  -2   5  19      128.00      117.91     18.84 o 
  -1   5  19     3970.05     3913.25     63.15 o 
   0   5  19      346.54      399.60     22.64 o 
   1   5  19     6259.43     6515.16     93.07 o 
   2   5  19      514.31      534.04     22.21 o 
   3   5  19     2637.71     2705.15     53.28 o 
   4   5  19      131.59      113.19     18.72 o 
   5   5  19     1902.35     1975.23     52.17 o 
   6   5  19      828.92      866.52     37.50 o 
   7   5  19     1378.64     1463.91     50.07 o 
   8   5  19        5.94      -20.49     32.11 o 
   9   5  19      284.61      231.12     39.53 o 
  -9   6  19       24.50       32.09     39.18 o 
  -8   6  19       62.55        3.52     31.82 o 
  -7   6  19        0.42      -19.59     26.97 o 
  -6   6  19       91.31       99.44     28.01 o 
  -5   6  19        0.15       56.40     29.13 o 
  -4   6  19      489.86      517.25     26.82 o 
  -3   6  19      259.05      251.84     21.38 o 
  -2   6  19     4209.29     4317.21     70.16 o 
  -1   6  19      193.69      262.02     24.49 o 
   0   6  19     3288.48     3175.86     57.43 o 
   1   6  19       65.42       54.62     15.82 o 
   2   6  19      157.25      147.95     21.44 o 
   3   6  19      352.63      334.95     22.39 o 
   4   6  19      127.72      143.26     22.75 o 
   5   6  19      520.45      527.68     49.12 o 
   6   6  19     2140.28     2132.75     56.35 o 
   7   6  19      648.23      585.38     44.54 o 
   8   6  19      772.08      746.50     54.09 o 
   9   6  19      208.45      199.57     39.88 o 
  -9   7  19     1677.02     1625.21     59.91 o 
  -8   7  19      146.15      181.83     34.70 o 
  -7   7  19     3133.19     3080.32     74.26 o 
  -6   7  19     1255.49     1429.86     49.75 o 
  -5   7  19     5681.82     5598.28     89.17 o 
  -4   7  19      990.22     1041.65     32.56 o 
  -3   7  19     9050.33     8766.11    136.41 o 
  -2   7  19     1928.26     2041.68     53.72 o 
  -1   7  19     7970.26     7985.73    113.60 o 
   0   7  19      741.22      835.32     26.86 o 
   1   7  19     4509.03     4391.65     80.08 o 
   2   7  19      128.78      156.74     21.76 o 
   3   7  19     3512.67     3327.09     68.11 o 
   4   7  19      298.11      417.87     39.40 o 
   5   7  19     2264.55     2273.14     56.81 o 
   6   7  19       91.23      126.36     28.22 o 
   7   7  19     1880.53     2062.31    105.97 o 
   8   7  19       79.24      100.33     34.79 o 
  -9   8  19       23.54      -44.27     37.00 o 
  -8   8  19      120.28      159.36     37.00 o 
  -7   8  19      680.59      622.02     41.03 o 
  -6   8  19      465.64      562.73     37.32 o 
  -5   8  19       20.62       -4.12     23.48 o 
  -4   8  19      559.99      578.08     28.75 o 
  -3   8  19     7347.62     7001.82    104.32 o 
  -2   8  19      248.22      219.05     21.05 o 
  -1   8  19     2384.55     2265.03     50.18 o 
   0   8  19      405.10      402.40     31.24 o 
   1   8  19        1.59       35.89     39.13 o 
   2   8  19      380.61      333.07     25.37 o 
   3   8  19      344.42      357.54     28.39 o 
   4   8  19      383.47      344.58     37.71 o 
   5   8  19      292.40      308.24     42.62 o 
   6   8  19      208.98      250.67     43.93 o 
   7   8  19       84.36       61.82     34.06 o 
   8   8  19       90.82       85.93     38.45 o 
  -8   9  19     3720.79     3605.67     86.50 o 
  -7   9  19        4.56      -21.03     30.87 o 
  -6   9  19    11771.65    11572.96    165.12 o 
  -5   9  19       73.41       46.47     24.57 o 
  -4   9  19    17780.37    17499.64    234.93 o 
  -3   9  19      633.86      618.78     28.16 o 
  -2   9  19     4245.37     4289.76     84.12 o 
  -1   9  19      285.83      275.87     22.02 o 
   0   9  19     3479.72     3422.71    160.10 o 
   1   9  19      227.35      161.48     54.54 o 
   2   9  19     1233.59     1338.48    128.31 o 
   3   9  19        4.79      -18.34     22.97 o 
   4   9  19     9068.10     8821.97    146.81 o 
   5   9  19      190.30      171.97     28.28 o 
   6   9  19     4953.36     4828.83    161.87 o 
   7   9  19       51.95       32.30     34.28 o 
   8   9  19     1805.18     1794.88     63.69 o 
  -8  10  19       11.56       67.23     37.99 o 
  -7  10  19       30.65       60.95     33.94 o 
  -6  10  19       36.78       86.60     28.83 o 
  -5  10  19        7.72       17.42     25.95 o 
  -4  10  19      111.54      237.03     26.16 o 
  -3  10  19      493.23      407.30     27.31 o 
  -2  10  19      190.24      207.51     31.36 o 
  -1  10  19       43.79       39.05     24.37 o 
   0  10  19     1000.73     1109.25     39.97 o 
   1  10  19      164.87      141.12     30.92 o 
   2  10  19      607.17      591.56     69.78 o 
   3  10  19      138.29       92.02     26.08 o 
   4  10  19      341.42      220.85     53.24 o 
   5  10  19        0.72       16.40     26.88 o 
   6  10  19      959.97     1054.22     44.89 o 
   7  10  19      132.53       90.98     39.49 o 
  -7  11  19      811.52      723.82     56.39 o 
  -6  11  19      174.88      282.62     33.35 o 
  -5  11  19     1513.71     1608.64     47.23 o 
  -4  11  19       87.55      138.16     25.60 o 
  -3  11  19     2398.64     2355.16     63.76 o 
  -2  11  19       57.25      211.24     28.29 o 
  -1  11  19     3139.35     3146.27    101.24 o 
   0  11  19      170.95      445.71     48.82 o 
   1  11  19     5076.27     4973.74    116.67 o 
   2  11  19       64.65      132.58     31.04 o 
   3  11  19       44.00       41.67     34.86 o 
   4  11  19      161.99      216.97     37.07 o 
   5  11  19      872.26      889.25     43.17 o 
   6  11  19       68.86       97.53     45.03 o 
   7  11  19      282.68      298.27     45.85 o 
  -7  12  19       11.13       -0.69     40.60 o 
  -6  12  19       15.23       23.65     38.45 o 
  -5  12  19       58.95       40.36     28.62 o 
  -4  12  19       40.45       10.31     31.26 o 
  -3  12  19      578.29      520.93     36.36 o 
  -2  12  19       42.17       48.34     28.54 o 
  -1  12  19       35.52       37.09     27.71 o 
   0  12  19      398.96      390.74     56.27 o 
   1  12  19     1466.56     1279.70     55.52 o 
   2  12  19      364.97      319.30     52.81 o 
   3  12  19     1843.43     1637.91     62.50 o 
   4  12  19      273.01      256.67     38.60 o 
   5  12  19     1164.07     1067.12     57.41 o 
   6  12  19      375.15      370.49     47.77 o 
  -6  13  19     1319.67     1291.61     99.74 o 
  -5  13  19       52.00      121.27     48.24 o 
  -4  13  19      385.19      342.99     37.30 o 
  -3  13  19       78.91      220.84     36.38 o 
  -2  13  19      536.89      607.52     39.28 o 
  -1  13  19       50.34      330.68     73.76 o 
   0  13  19     1022.25     1031.21     50.92 o 
   1  13  19       47.19      365.68     45.89 o 
   2  13  19        4.73      -42.36     35.93 o 
   3  13  19        3.93      205.74     41.10 o 
   4  13  19     1664.83     1490.14     63.93 o 
   5  13  19       10.31       78.19     44.67 o 
   6  13  19       23.16      -40.22     55.48 o 
  -6  14  19       97.81      120.41     52.86 o 
  -5  14  19        1.59      -35.77     49.82 o 
  -4  14  19       29.97       63.14     49.34 o 
  -3  14  19       49.01       50.55     33.57 o 
  -2  14  19      588.77      564.94     39.98 o 
  -1  14  19       53.69       20.78     29.98 o 
   0  14  19        0.62      -23.06     36.32 o 
   1  14  19      379.52      360.84     44.50 o 
   2  14  19        8.74      -32.21     37.03 o 
   3  14  19      319.48      218.63     42.17 o 
   4  14  19      203.09      303.93     48.50 o 
   5  14  19      173.23      123.70     44.37 o 
  -5  15  19     1384.19     1342.05     75.67 o 
  -4  15  19       11.60      -18.37     51.79 o 
  -3  15  19     2177.68     2106.01     87.54 o 
  -2  15  19        3.34       62.07     45.99 o 
  -1  15  19     2018.08     1965.98     88.89 o 
   0  15  19        1.22       40.53     39.59 o 
   1  15  19     4695.75     4446.69    115.91 o 
   2  15  19      144.82      195.05     42.55 o 
   3  15  19     2378.01     2503.78    121.90 o 
   4  15  19       82.18      107.23     47.73 o 
  -4  16  19        3.13      -20.42     56.31 o 
  -3  16  19       35.66       65.71     53.61 o 
  -2  16  19        3.71      -39.61     53.01 o 
  -1  16  19      110.20       77.59     63.03 o 
   0  16  19        5.67      -34.54     43.65 o 
   1  16  19       13.02       33.56     42.27 o 
   2  16  19      143.37       89.52     45.32 o 
   3  16  19      188.18      145.70     49.97 o 
  -2  17  19     1297.32     1242.04     74.29 o 
  -1  17  19       39.04      146.83     81.03 o 
   0  17  19     1019.72     1027.83    101.12 o 
   1  17  19       33.56       35.32     80.00 o 
  -9   0  20      210.85      214.89     44.68 o 
  -8   0  20     1908.07     2108.82     78.32 o 
  -7   0  20      307.64      322.30     56.62 o 
  -6   0  20     4401.57     4708.01    147.70 o 
  -5   0  20      250.92      278.44     60.60 o 
  -4   0  20      192.09      289.72     73.07 o 
  -3   0  20      476.38      474.24     34.15 o 
  -2   0  20       99.07      135.52     72.20 o 
  -1   0  20      200.15      231.61     25.05 o 
   0   0  20     1784.66     2076.56     56.68 o 
   1   0  20     1258.27     1173.44     70.13 o 
   2   0  20     1507.96     1482.86     65.62 o 
   3   0  20      875.49      974.06     39.21 o 
   4   0  20       52.42      116.81     27.22 o 
   5   0  20      436.80      421.71     55.93 o 
   6   0  20     1911.09     1750.59     61.99 o 
   7   0  20      278.54      285.59     37.91 o 
   8   0  20      821.35      714.13     51.28 o 
   9   0  20       90.05      101.65     43.04 o 
  -9   1  20      239.65      219.85     35.70 o 
  -8   1  20     1984.69     1987.83     54.17 o 
  -7   1  20      214.97      169.51     26.62 o 
  -6   1  20     5002.53     4927.29    115.81 o 
  -5   1  20      934.56      895.97     31.19 o 
  -4   1  20     5310.94     5244.76     94.92 o 
  -3   1  20      969.66      986.07     33.63 o 
  -2   1  20     5851.61     5865.99    101.05 o 
  -1   1  20     1434.23     1390.26     67.83 o 
   0   1  20    15540.03    15183.21    197.68 o 
   1   1  20     2158.81     2124.33     40.99 o 
   2   1  20     3161.52     3121.93     57.08 o 
   3   1  20      516.56      542.37     23.45 o 
   4   1  20     5117.23     5207.92     80.29 o 
   5   1  20      843.67      843.98     29.68 o 
   6   1  20     2133.46     2033.48     46.25 o 
   7   1  20      622.99      577.17     46.00 o 
   8   1  20     1648.23     1609.18     47.03 o 
   9   1  20      253.52      203.01     37.49 o 
  -9   2  20      363.88      353.83     42.11 o 
  -8   2  20       59.54       55.07     33.35 o 
  -7   2  20     1649.23     1548.90     52.02 o 
  -6   2  20      241.88      215.97     30.15 o 
  -5   2  20        5.49       -2.27     22.01 o 
  -4   2  20      176.59      150.39     23.06 o 
  -3   2  20        2.19       23.94     20.55 o 
  -2   2  20      134.03      142.47     18.02 o 
  -1   2  20     4648.18     4501.28     71.87 o 
   0   2  20     1094.97     1116.65     27.96 o 
   1   2  20      200.51      199.70     17.25 o 
   2   2  20      166.43      210.19     21.09 o 
   3   2  20      212.48      236.76     23.99 o 
   4   2  20      444.31      464.78     23.47 o 
   5   2  20      489.57      462.03     34.94 o 
   6   2  20      252.12      275.18     49.08 o 
   7   2  20      270.31      269.51     27.63 o 
   8   2  20       85.58       74.14     33.61 o 
   9   2  20      938.27      804.40     46.06 o 
  -9   3  20     1588.35     1692.33     65.21 o 
  -8   3  20     1262.73     1247.76     74.45 o 
  -7   3  20     1841.49     1827.17     57.22 o 
  -6   3  20     3418.49     3266.96    128.82 o 
  -5   3  20     3044.57     3086.00     68.45 o 
  -4   3  20     2636.38     2588.92     60.33 o 
  -3   3  20     4139.43     4008.41     77.22 o 
  -2   3  20     1990.77     1969.37     41.27 o 
  -1   3  20     3944.07     3992.54    128.21 o 
   0   3  20     7049.00     6885.72     98.40 o 
   1   3  20     4702.17     4754.13     85.05 o 
   2   3  20     1814.26     1714.37     45.04 o 
   3   3  20     1996.49     1948.50     41.92 o 
   4   3  20     1802.68     1770.46     40.69 o 
   5   3  20     1354.66     1378.60     38.19 o 
   6   3  20      790.25      737.71     30.56 o 
   7   3  20      705.65      670.43     50.52 o 
   8   3  20      531.96      503.72     40.00 o 
   9   3  20      108.30       76.80     36.62 o 
  -9   4  20       42.73       81.33     35.83 o 
  -8   4  20      603.06      765.74     72.87 o 
  -7   4  20       32.89       18.23     29.42 o 
  -6   4  20        0.20       44.78     26.55 o 
  -5   4  20        2.04      -20.29     23.41 o 
  -4   4  20      288.77      218.56     23.89 o 
  -3   4  20       30.46       35.84     17.81 o 
  -2   4  20     1623.87     1689.30     74.03 o 
  -1   4  20        1.88       -5.21     15.20 o 
   0   4  20      746.37      861.50     26.86 o 
   1   4  20       13.53       16.92     16.02 o 
   2   4  20      169.72      178.42     18.91 o 
   3   4  20       43.49       58.67     17.96 o 
   4   4  20      197.54      254.65     21.51 o 
   5   4  20       65.44       52.84     20.69 o 
   6   4  20       56.10       -2.78     25.16 o 
   7   4  20       51.87       66.69     29.63 o 
   8   4  20      202.88      113.29     58.68 o 
   9   4  20        9.75       13.25     37.69 o 
  -9   5  20     3127.73     3249.47     86.06 o 
  -8   5  20      233.35      214.27     36.54 o 
  -7   5  20     7259.60     7038.75    127.69 o 
  -6   5  20       19.88        3.60     26.50 o 
  -5   5  20     9654.19     9371.59    156.81 o 
  -4   5  20      270.65      238.12     25.82 o 
  -3   5  20    15569.87    15492.21    207.35 o 
  -2   5  20      630.56      611.35     25.47 o 
  -1   5  20     9484.82     9488.82    131.90 o 
   0   5  20        1.52       17.09     17.16 o 
   1   5  20     8106.94     8050.89    111.92 o 
   2   5  20        2.93      -23.41     15.61 o 
   3   5  20     8507.23     8429.78    124.88 o 
   4   5  20       17.18       -9.86     18.39 o 
   5   5  20     6196.82     6079.67    117.95 o 
   6   5  20        2.35      -13.31     26.60 o 
   7   5  20     4606.79     4528.68     91.49 o 
   8   5  20      157.81      121.61     35.17 o 
   9   5  20      912.14      913.11     57.20 o 
  -9   6  20      504.59      520.65     46.86 o 
  -8   6  20       98.27       64.22     34.08 o 
  -7   6  20      757.56      722.33     41.77 o 
  -6   6  20      193.28      197.17     30.25 o 
  -5   6  20      464.25      515.13     32.74 o 
  -4   6  20       95.05       98.24     21.47 o 
  -3   6  20        8.96       84.68     20.50 o 
  -2   6  20       26.34       55.56     18.86 o 
  -1   6  20      840.92      857.63     35.99 o 
   0   6  20      528.44      607.60     30.99 o 
   1   6  20     1426.30     1422.99     47.17 o 
   2   6  20      102.82      129.95     18.05 o 
   3   6  20        5.75        3.23     21.67 o 
   4   6  20      333.63      355.94     28.41 o 
   5   6  20     1318.72     1274.77     42.76 o 
   6   6  20        1.19      -21.25     27.11 o 
   7   6  20     1967.71     1697.98     55.94 o 
   8   6  20       52.03       92.30     43.46 o 
  -9   7  20      142.28      154.57     39.12 o 
  -8   7  20     1145.24     1197.44     51.08 o 
  -7   7  20      438.94      401.06     38.05 o 
  -6   7  20     4640.03     4636.72     92.88 o 
  -5   7  20     1432.04     1390.30     47.57 o 
  -4   7  20     4023.66     4102.71     92.02 o 
  -3   7  20      915.69      982.20     34.49 o 
  -2   7  20     3580.32     3802.55     66.17 o 
  -1   7  20      231.42      368.18     22.63 o 
   0   7  20    12422.99    12285.56    166.57 o 
   1   7  20      529.69      578.87     27.36 o 
   2   7  20     4576.48     4529.14    109.26 o 
   3   7  20      695.00      699.69     31.71 o 
   4   7  20     6567.46     6695.80    116.69 o 
   5   7  20      906.33      861.76     43.39 o 
   6   7  20     1999.32     2057.06     59.10 o 
   7   7  20      597.44      569.53     64.53 o 
   8   7  20     1464.48     1513.46     56.93 o 
  -8   8  20      127.32      150.59     37.39 o 
  -7   8  20       21.95       34.37     32.29 o 
  -6   8  20       31.46       57.45     31.45 o 
  -5   8  20      652.28      623.16     31.63 o 
  -4   8  20       13.77       35.34     22.17 o 
  -3   8  20      955.66      956.72     31.69 o 
  -2   8  20     1425.38     1283.35     35.76 o 
  -1   8  20      605.49      602.10     26.78 o 
   0   8  20       21.19       25.06     21.89 o 
   1   8  20      850.27      808.95     50.39 o 
   2   8  20     1249.84     1240.24     50.19 o 
   3   8  20      132.81      159.35     26.11 o 
   4   8  20     1846.72     1753.81     51.84 o 
   5   8  20      289.15      285.72     30.95 o 
   6   8  20     1394.70     1279.93     46.90 o 
   7   8  20      293.69      259.98     36.19 o 
   8   8  20      252.51      279.83     41.48 o 
  -8   9  20      259.78      262.70     41.87 o 
  -7   9  20      165.47      189.27     37.69 o 
  -6   9  20      829.31     1069.72     46.33 o 
  -5   9  20       14.23      -32.40     24.59 o 
  -4   9  20      284.96      598.64     36.35 o 
  -3   9  20      758.34      762.39     32.09 o 
  -2   9  20       99.31      223.04     23.24 o 
  -1   9  20      445.80      416.83     24.97 o 
   0   9  20      179.49      307.94     32.44 o 
   1   9  20      316.57      267.15     32.86 o 
   2   9  20        6.88      -41.35     28.48 o 
   3   9  20       48.88       28.89     24.92 o 
   4   9  20      697.37      782.83     36.69 o 
   5   9  20      115.78      133.65     30.61 o 
   6   9  20      183.30      302.99     34.45 o 
   7   9  20       66.95       39.24     36.47 o 
  -8  10  20        3.07       19.16     38.61 o 
  -7  10  20        0.45      -15.38     33.29 o 
  -6  10  20       32.29      100.49     29.68 o 
  -5  10  20       17.05      -39.68     26.68 o 
  -4  10  20       99.98      101.06     26.64 o 
  -3  10  20       16.87       12.85     30.69 o 
  -2  10  20      514.04      525.48     64.04 o 
  -1  10  20     4322.48     3938.06     80.16 o 
   0  10  20      378.27      333.58     37.31 o 
   1  10  20     1461.02     1397.75     74.80 o 
   2  10  20      209.42      131.49     32.15 o 
   3  10  20       27.71      -55.32     36.88 o 
   4  10  20      108.98       77.76     27.39 o 
   5  10  20      210.01      228.76     32.12 o 
   6  10  20      544.93      567.33     40.16 o 
   7  10  20      108.08       74.71     37.99 o 
  -7  11  20        2.52       30.97     36.01 o 
  -6  11  20     3943.74     3971.19     77.08 o 
  -5  11  20       10.98       22.81     27.73 o 
  -4  11  20     1813.24     1967.08     56.01 o 
  -3  11  20       24.68       92.50     29.91 o 
  -2  11  20     4665.36     4684.33    107.20 o 
  -1  11  20        6.23        1.37     25.80 o 
   0  11  20     8052.32     7817.51    312.37 o 
   1  11  20       70.07      168.65     33.76 o 
   2  11  20     4828.97     4775.44    114.62 o 
   3  11  20       37.48       18.46     36.09 o 
   4  11  20     6148.06     6077.50    139.56 o 
   5  11  20       23.29       13.78     28.50 o 
   6  11  20     1363.16     1517.64     74.15 o 
   7  11  20       26.32       41.63     42.29 o 
  -7  12  20      151.59      236.49     56.72 o 
  -6  12  20       55.26       60.64     45.47 o 
  -5  12  20      101.51       69.08     34.79 o 
  -4  12  20      218.88      245.92     33.79 o 
  -3  12  20      102.56      123.98     31.79 o 
  -2  12  20       24.27       20.60     29.33 o 
  -1  12  20       11.43       22.71     28.08 o 
   0  12  20       15.01       48.10     55.75 o 
   1  12  20       70.06       72.65     33.76 o 
   2  12  20       74.29       74.08     37.77 o 
   3  12  20       20.04       22.64     37.19 o 
   4  12  20        2.63       17.39     39.24 o 
   5  12  20       93.03      100.49     44.10 o 
   6  12  20       11.02       59.26     45.53 o 
  -6  13  20        1.84       14.59     53.50 o 
  -5  13  20     2504.32     2650.16     95.03 o 
  -4  13  20        6.67       -8.46     33.04 o 
  -3  13  20     4753.42     4755.01     97.64 o 
  -2  13  20        0.89       56.77     33.06 o 
  -1  13  20     7283.12     7401.59    132.91 o 
   0  13  20       31.91       36.52     37.12 o 
   1  13  20     5757.87     5773.54    142.68 o 
   2  13  20      107.02       65.69     39.59 o 
   3  13  20     4127.85     3987.09    318.43 o 
   4  13  20       12.44       52.35     41.23 o 
   5  13  20     1407.45     1507.76     88.48 o 
  -5  14  20       13.56      -16.10     52.65 o 
  -4  14  20       48.76      -12.84     55.93 o 
  -3  14  20        3.94      -30.11     33.27 o 
  -2  14  20       31.90        8.38     32.22 o 
  -1  14  20       34.86       53.88     32.94 o 
   0  14  20       95.44      182.07     37.36 o 
   1  14  20     1108.39     1088.86     56.27 o 
   2  14  20       64.69       99.64     42.39 o 
   3  14  20      165.77      147.90     45.02 o 
   4  14  20       49.22       -2.11     41.32 o 
   5  14  20       19.54       27.58     48.09 o 
  -4  15  20      269.21      237.91    109.26 o 
  -3  15  20       71.98      149.40     59.56 o 
  -2  15  20      335.95      213.96     53.83 o 
  -1  15  20       43.30      127.74     42.28 o 
   0  15  20     1072.19     1023.54     71.17 o 
   1  15  20       75.30      246.50     45.28 o 
   2  15  20      998.48     1049.40     60.78 o 
   3  15  20       26.28      169.45     47.84 o 
   4  15  20      572.38      531.61    122.07 o 
  -3  16  20        2.07      -40.41     54.39 o 
  -2  16  20       41.61       67.18     55.59 o 
  -1  16  20        4.96       12.47     74.80 o 
   0  16  20        2.27      -34.65     42.54 o 
   1  16  20      220.49      237.35     48.75 o 
   2  16  20      170.66      191.19     49.49 o 
  -9   1  21      375.64      369.17     42.49 o 
  -8   1  21     3801.57     3846.70     85.49 o 
  -7   1  21      767.45      684.20     53.98 o 
  -6   1  21     9332.38     9098.88    136.87 o 
  -5   1  21      438.72      408.76     29.62 o 
  -4   1  21     8759.96     8747.41    146.07 o 
  -3   1  21      891.29      869.40     33.69 o 
  -2   1  21     5127.17     4944.62     88.86 o 
  -1   1  21       96.76      120.14     26.74 o 
   0   1  21    14408.83    14760.35    193.17 o 
   1   1  21      833.35      865.32     26.41 o 
   2   1  21     1646.13     1545.94     36.83 o 
   3   1  21      938.86     1022.74     29.90 o 
   4   1  21     6900.66     6956.16    101.98 o 
   5   1  21       63.18       48.98     28.94 o 
   6   1  21     2665.61     2625.44     76.88 o 
   7   1  21      177.49      171.90     26.99 o 
   8   1  21     1252.98     1193.32     42.08 o 
   9   1  21        3.69      -24.98     35.77 o 
  -9   2  21      215.26      152.17     38.35 o 
  -8   2  21       23.23       70.80     34.89 o 
  -7   2  21      465.17      448.41     56.15 o 
  -6   2  21        6.21       71.50     32.12 o 
  -5   2  21      448.86      414.08     44.63 o 
  -4   2  21      386.68      410.42     28.92 o 
  -3   2  21      506.07      552.47     43.86 o 
  -2   2  21     1051.83     1060.65     33.99 o 
  -1   2  21      480.40      522.62     22.55 o 
   0   2  21     1490.26     1528.70     38.29 o 
   1   2  21      913.82     1054.99     29.21 o 
   2   2  21      642.03      626.95     24.91 o 
   3   2  21      222.56      207.71     19.76 o 
   4   2  21     1276.94     1313.02     40.54 o 
   5   2  21      174.32      137.26     21.98 o 
   6   2  21     1953.39     1936.55     48.88 o 
   7   2  21      165.92      174.34     25.65 o 
   8   2  21      145.01      143.50     49.03 o 
   9   2  21       70.49       67.73     37.50 o 
  -9   3  21     2418.27     2528.80     72.95 o 
  -8   3  21      711.14      679.66     42.16 o 
  -7   3  21     5353.16     5303.00    104.82 o 
  -6   3  21     1187.91     1206.33     43.40 o 
  -5   3  21     5211.62     5004.50    111.81 o 
  -4   3  21     1431.07     1364.05     44.98 o 
  -3   3  21     7488.12     7448.15    126.55 o 
  -2   3  21      678.62      684.23     25.30 o 
  -1   3  21     5256.72     5327.09     80.82 o 
   0   3  21     1097.37     1195.74     39.69 o 
   1   3  21    10772.10    11012.56    148.37 o 
   2   3  21     1278.57     1315.41     35.42 o 
   3   3  21     8140.21     7915.51    112.49 o 
   4   3  21     1662.58     1618.54     40.11 o 
   5   3  21     4163.83     4099.01     69.75 o 
   6   3  21      729.59      610.92     29.76 o 
   7   3  21     2465.17     2340.27    117.14 o 
   8   3  21      386.00      398.31     59.93 o 
  -9   4  21      541.35      612.57     45.09 o 
  -8   4  21      106.54       54.67     35.81 o 
  -7   4  21       78.02      154.21     32.64 o 
  -6   4  21      530.56      437.94     34.00 o 
  -5   4  21        1.71        3.51     29.37 o 
  -4   4  21      474.99      484.75     29.24 o 
  -3   4  21      773.28      745.15     48.38 o 
  -2   4  21     1214.27     1303.48     36.43 o 
  -1   4  21      885.98      890.86     48.34 o 
   0   4  21      146.31      164.80     22.75 o 
   1   4  21        2.23       14.32     19.24 o 
   2   4  21      752.80      779.13     26.46 o 
   3   4  21     3127.54     3216.06     56.98 o 
   4   4  21     1075.53     1165.76     41.97 o 
   5   4  21     2183.25     2122.40     47.14 o 
   6   4  21      737.08      724.54     37.79 o 
   7   4  21     1642.91     1623.73     60.59 o 
   8   4  21      231.02      243.12     38.21 o 
  -9   5  21      794.31      859.07     60.95 o 
  -8   5  21       20.84      -50.46     33.64 o 
  -7   5  21     1914.59     1845.96     57.20 o 
  -6   5  21       48.40       -4.01     27.47 o 
  -5   5  21     2084.25     1978.13     55.89 o 
  -4   5  21      242.11      188.63     26.76 o 
  -3   5  21     1441.26     1611.98     43.14 o 
  -2   5  21      121.08      160.09     20.64 o 
  -1   5  21     2366.36     2405.11     48.14 o 
   0   5  21      388.49      344.19     24.98 o 
   1   5  21     3331.23     3341.58     67.54 o 
   2   5  21      577.05      537.93     23.77 o 
   3   5  21     2289.52     2247.33     45.20 o 
   4   5  21      250.37      258.28     26.83 o 
   5   5  21     1668.60     1720.80     51.83 o 
   6   5  21      810.39      805.71     38.82 o 
   7   5  21      883.33      870.95     43.22 o 
   8   5  21        0.92       23.89     40.24 o 
  -9   6  21       14.58       20.25     39.55 o 
  -8   6  21       80.05       62.10     34.20 o 
  -7   6  21       78.63      135.29     34.71 o 
  -6   6  21        4.92      -41.81     27.87 o 
  -5   6  21      152.21      120.56     27.87 o 
  -4   6  21       54.21       66.96     25.09 o 
  -3   6  21        7.36        6.98     20.29 o 
  -2   6  21     2175.17     2114.47     55.88 o 
  -1   6  21      115.92      151.01     20.78 o 
   0   6  21     7231.97     7040.82    117.71 o 
   1   6  21      463.28      487.98     54.94 o 
   2   6  21     1422.05     1460.92     37.93 o 
   3   6  21      113.45      136.56     24.97 o 
   4   6  21      333.16      409.57     38.72 o 
   5   6  21      397.41      351.21     31.60 o 
   6   6  21      183.15      184.37     31.20 o 
   7   6  21      339.36      326.95     35.28 o 
   8   6  21      468.35      549.04     43.12 o 
  -8   7  21      176.99      247.79     42.41 o 
  -7   7  21     2265.96     2238.34     64.76 o 
  -6   7  21      639.64      690.88     39.36 o 
  -5   7  21     5030.17     4952.11    140.97 o 
  -4   7  21      292.34      294.49     24.83 o 
  -3   7  21     4166.00     4130.91     70.64 o 
  -2   7  21     1648.93     1546.18     40.26 o 
  -1   7  21     4336.59     4517.94     77.08 o 
   0   7  21     1911.21     1929.49     49.26 o 
   1   7  21     4254.97     4482.41    209.15 o 
   2   7  21      372.71      374.21     35.48 o 
   3   7  21     4665.50     4630.36     87.31 o 
   4   7  21      693.40      735.48     34.97 o 
   5   7  21     1858.01     1860.99     55.50 o 
   6   7  21       33.07       50.93     30.55 o 
   7   7  21     1042.85     1059.25     45.51 o 
   8   7  21      128.99       77.10     40.58 o 
  -8   8  21       55.78       68.29     39.92 o 
  -7   8  21     1315.74     1284.44     55.01 o 
  -6   8  21      133.90      189.85     33.28 o 
  -5   8  21      377.72      414.93     34.99 o 
  -4   8  21      587.40      710.55     31.38 o 
  -3   8  21     2906.86     2883.89     58.01 o 
  -2   8  21      746.71      800.57     40.99 o 
  -1   8  21     1294.76     1351.89     52.48 o 
   0   8  21      186.48      195.28     25.01 o 
   1   8  21     1242.80     1179.75     48.61 o 
   2   8  21       25.20      -19.41     27.03 o 
   3   8  21      205.77      220.36     26.98 o 
   4   8  21       75.93       36.24     25.34 o 
   5   8  21       67.92       25.76     27.88 o 
   6   8  21       23.75       -1.57     31.17 o 
   7   8  21        4.82      -47.32     31.54 o 
  -8   9  21     2774.70     2782.17     79.72 o 
  -7   9  21        0.02       -0.21     35.65 o 
  -6   9  21     6527.20     6304.15    118.94 o 
  -5   9  21       93.22       81.05     38.69 o 
  -4   9  21    12124.82    12151.88    170.39 o 
  -3   9  21      152.48      142.38     25.17 o 
  -2   9  21    12562.21    12799.79    176.29 o 
  -1   9  21       32.75       25.36     27.23 o 
   0   9  21    12683.36    12492.87    375.39 o 
   1   9  21       98.41       89.65     32.78 o 
   2   9  21     1307.28     1370.42     55.50 o 
   3   9  21       65.18       76.51     34.83 o 
   4   9  21     5038.56     5149.47     98.48 o 
   5   9  21       97.12       77.95     35.99 o 
   6   9  21     4194.06     4374.87    163.58 o 
   7   9  21       31.80       20.64     33.15 o 
  -7  10  21      205.07      189.59     38.29 o 
  -6  10  21      830.41      880.94     46.20 o 
  -5  10  21      208.89      182.78     29.56 o 
  -4  10  21      224.50      294.60     31.36 o 
  -3  10  21      173.30      195.11     25.99 o 
  -2  10  21      381.94      410.12     40.46 o 
  -1  10  21      150.45      140.62     49.39 o 
   0  10  21       76.20      150.21     35.35 o 
   1  10  21      293.46      325.46     51.25 o 
   2  10  21      842.15      813.71     48.56 o 
   3  10  21      271.71      239.99     39.68 o 
   4  10  21       58.21       43.39     27.57 o 
   5  10  21       81.23       70.84     30.15 o 
   6  10  21      179.22      165.42     34.70 o 
   7  10  21      204.57      173.71     41.46 o 
  -7  11  21     1025.81     1011.76     52.48 o 
  -6  11  21        2.22       98.77     32.03 o 
  -5  11  21      748.18      733.19     43.61 o 
  -4  11  21       11.22       48.32     27.59 o 
  -3  11  21     3920.25     3804.51     83.76 o 
  -2  11  21      180.64      242.63     39.62 o 
  -1  11  21     1070.55     1061.54     41.62 o 
   0  11  21      173.88      280.04     39.10 o 
   1  11  21     3801.97     3658.86     97.30 o 
   2  11  21       71.01      139.31     34.34 o 
   3  11  21      923.35     1010.45     55.16 o 
   4  11  21       74.27      295.55     73.59 o 
   5  11  21      734.65      762.52     68.23 o 
   6  11  21       14.35       -0.67     33.70 o 
  -6  12  21        3.97       22.68     33.10 o 
  -5  12  21      187.37      121.25     37.66 o 
  -4  12  21        6.07       -0.79     31.99 o 
  -3  12  21      386.65      369.74     45.52 o 
  -2  12  21      129.34      151.25     32.81 o 
  -1  12  21     1760.29     1767.01     65.62 o 
   0  12  21       38.99       25.11     33.56 o 
   1  12  21      243.34      161.55     82.25 o 
   2  12  21      518.68      462.58     58.35 o 
   3  12  21      164.80       96.64     62.85 o 
   4  12  21      107.36       85.33     42.77 o 
   5  12  21      154.88      107.22     92.98 o 
   6  12  21      253.57      197.39     44.60 o 
  -6  13  21      286.02      195.34     58.26 o 
  -5  13  21       12.54      119.66     58.70 o 
  -4  13  21      289.42      293.37     39.43 o 
  -3  13  21       21.82      129.35     47.47 o 
  -2  13  21      182.45      193.51     35.18 o 
  -1  13  21       28.84      113.51     36.36 o 
   0  13  21      864.08      844.42     90.39 o 
   1  13  21        0.04      190.29     89.87 o 
   2  13  21      441.59      553.14     47.67 o 
   3  13  21       10.88      195.61     42.20 o 
   4  13  21     1237.68     1304.26    114.97 o 
   5  13  21        6.18       70.46     74.80 o 
  -5  14  21        0.17      -13.16     53.87 o 
  -4  14  21      140.78      243.92     78.78 o 
  -3  14  21       81.76       90.78     36.20 o 
  -2  14  21      105.92       93.99     36.27 o 
  -1  14  21        3.90       44.94     37.58 o 
   0  14  21      872.90      775.52     53.88 o 
   1  14  21       74.95      114.80     43.07 o 
   2  14  21      590.97      616.09     53.21 o 
   3  14  21        4.58       26.91     44.34 o 
   4  14  21      322.71      264.90     50.99 o 
  -4  15  21        2.02        1.23     54.95 o 
  -3  15  21     2886.48     2753.77    100.28 o 
  -2  15  21        0.09      -55.56     37.04 o 
  -1  15  21     1946.07     2015.19    106.31 o 
   0  15  21       25.04      -12.28     42.25 o 
   1  15  21     1877.81     1794.81     84.15 o 
   2  15  21       42.78       70.02     45.64 o 
   3  15  21     2406.13     2565.71    135.23 o 
  -2  16  21       33.92      -12.96     78.78 o 
  -1  16  21       32.80      -36.71     75.15 o 
   0  16  21       57.27       20.69     45.46 o 
   1  16  21       96.51       32.45     47.02 o 
  -9   0  22      191.00      109.20     48.60 o 
  -8   0  22      775.03      896.86     57.77 o 
  -7   0  22      179.62      107.65     40.05 o 
  -6   0  22     1385.93     1729.66     65.99 o 
  -5   0  22      863.98      797.02     47.79 o 
  -4   0  22     2230.35     2527.55     73.09 o 
  -3   0  22      607.32      672.71     37.62 o 
  -2   0  22      384.15      347.34     41.21 o 
  -1   0  22     1899.79     1999.21     82.77 o 
   0   0  22      683.48      789.06     59.74 o 
   1   0  22      514.34      530.84     45.02 o 
   2   0  22       32.42        6.89     26.72 o 
   3   0  22      259.68      256.17     29.14 o 
   4   0  22     4198.08     4292.31    105.62 o 
   5   0  22      819.04      928.14     54.37 o 
   6   0  22      211.10      157.87     35.22 o 
   7   0  22      447.96      376.19     42.67 o 
   8   0  22       70.09        2.47     52.98 o 
  -9   1  22      142.24      133.72     38.45 o 
  -8   1  22     2019.30     1906.66     62.23 o 
  -7   1  22      243.63      186.31     34.03 o 
  -6   1  22     4424.82     4457.91     90.36 o 
  -5   1  22      362.76      322.70     29.29 o 
  -4   1  22     4042.61     3987.28    108.96 o 
  -3   1  22      474.47      451.00     28.58 o 
  -2   1  22     3422.29     3383.47     68.44 o 
  -1   1  22      982.63     1033.50     40.65 o 
   0   1  22     8811.43     8908.57    142.34 o 
   1   1  22      735.73      827.91     31.81 o 
   2   1  22     3198.87     3200.66     66.13 o 
   3   1  22     1243.29     1256.68     34.55 o 
   4   1  22     4797.61     4698.47     75.39 o 
   5   1  22      904.98      922.87     31.60 o 
   6   1  22     1626.45     1610.27     44.04 o 
   7   1  22      333.41      310.36     28.49 o 
   8   1  22      745.32      692.98     38.10 o 
  -9   2  22       18.89       26.31     44.16 o 
  -8   2  22      102.98       83.62     33.56 o 
  -7   2  22     1366.87     1408.58     86.32 o 
  -6   2  22      108.39      101.02     29.83 o 
  -5   2  22      809.67      727.34     34.43 o 
  -4   2  22      228.88      208.99     26.08 o 
  -3   2  22      485.41      470.99     43.43 o 
  -2   2  22      216.78      221.15     22.76 o 
  -1   2  22      515.23      433.97     22.92 o 
   0   2  22      278.39      319.08     24.39 o 
   1   2  22     5603.89     5565.78     83.14 o 
   2   2  22      857.12      902.25     31.74 o 
   3   2  22        5.78       27.83     18.37 o 
   4   2  22      525.11      579.45     26.47 o 
   5   2  22        0.78       -4.12     21.40 o 
   6   2  22      162.42      166.95     25.26 o 
   7   2  22       10.57        8.37     26.01 o 
   8   2  22       54.31        6.33     33.64 o 
  -9   3  22     1400.91     1397.66    106.84 o 
  -8   3  22     1013.08      978.29     49.30 o 
  -7   3  22     1858.75     1786.56     57.40 o 
  -6   3  22     2924.41     2962.99     70.65 o 
  -5   3  22     1522.03     1498.85     48.44 o 
  -4   3  22     2213.46     2160.15     56.65 o 
  -3   3  22     2382.66     2388.76     56.16 o 
  -2   3  22     1786.90     1824.43     48.83 o 
  -1   3  22     4619.34     4759.16     74.43 o 
   0   3  22     1427.93     1513.68     43.58 o 
   1   3  22     6209.38     6430.02    109.23 o 
   2   3  22     1719.04     1793.34     40.75 o 
   3   3  22     1617.94     1587.29     59.28 o 
   4   3  22     3621.14     3661.76     70.49 o 
   5   3  22      704.90      739.35     30.10 o 
   6   3  22      901.09      884.35     33.52 o 
   7   3  22      457.60      471.65     37.59 o 
   8   3  22      359.46      345.63     40.16 o 
  -9   4  22       72.37       48.22     37.57 o 
  -8   4  22      140.89      100.97     37.89 o 
  -7   4  22       75.34       87.68     31.27 o 
  -6   4  22        8.85      -17.19     27.70 o 
  -5   4  22        9.19       29.70     25.17 o 
  -4   4  22      122.58       90.30     25.47 o 
  -3   4  22      246.66      254.35     28.37 o 
  -2   4  22      121.29      112.55     20.15 o 
  -1   4  22      117.60      135.97     20.29 o 
   0   4  22     1612.85     1561.00     45.10 o 
   1   4  22        5.03       -4.30     21.41 o 
   2   4  22      620.90      597.50     25.32 o 
   3   4  22       27.25       48.62     19.95 o 
   4   4  22      361.02      339.09     25.24 o 
   5   4  22       56.70       58.14     43.99 o 
   6   4  22       36.27       27.78     27.94 o 
   7   4  22        2.11        6.68     31.43 o 
   8   4  22       49.94       -3.12     35.07 o 
  -8   5  22       42.44       31.00     40.77 o 
  -7   5  22     4382.75     4405.33     93.15 o 
  -6   5  22       89.75       59.83     31.40 o 
  -5   5  22     6256.14     6308.54    156.46 o 
  -4   5  22      118.83       71.89     25.46 o 
  -3   5  22     8384.31     8108.40    155.23 o 
  -2   5  22      163.84      203.77     22.05 o 
  -1   5  22    13805.06    14074.88    189.70 o 
   0   5  22        6.57       -7.87     21.30 o 
   1   5  22    12280.75    12510.39    195.18 o 
   2   5  22       20.64       11.00     19.31 o 
   3   5  22     7057.79     6866.76    106.42 o 
   4   5  22       18.38      -21.14     23.21 o 
   5   5  22     3111.17     3114.00     69.61 o 
   6   5  22       22.74        8.02     28.11 o 
   7   5  22     3536.26     3395.78     78.41 o 
   8   5  22       50.50       40.47     36.25 o 
  -8   6  22      173.71      157.00     40.35 o 
  -7   6  22     1339.33     1426.23     70.32 o 
  -6   6  22      256.58      242.74     31.38 o 
  -5   6  22       21.72       56.06     26.64 o 
  -4   6  22      774.47      868.37     44.20 o 
  -3   6  22     1105.66     1155.93     35.29 o 
  -2   6  22       22.45       34.36     24.39 o 
  -1   6  22      843.69      918.78     63.24 o 
   0   6  22      507.30      583.65     52.29 o 
   1   6  22      879.33      874.67     33.99 o 
   2   6  22      330.23      337.23     32.31 o 
   3   6  22       52.63       85.23     24.76 o 
   4   6  22      320.71      371.13     30.73 o 
   5   6  22       49.37       42.42     29.51 o 
   6   6  22      132.97      103.22     29.21 o 
   7   6  22       55.35       69.98     32.35 o 
   8   6  22        0.62       -9.27     38.00 o 
  -8   7  22      902.74      917.76     51.14 o 
  -7   7  22      206.42      264.51     35.88 o 
  -6   7  22     4091.70     3985.19    135.07 o 
  -5   7  22      320.67      319.99     32.87 o 
  -4   7  22     2025.18     2127.42    105.40 o 
  -3   7  22      360.27      330.01     25.99 o 
  -2   7  22     3299.41     3527.80     64.13 o 
  -1   7  22     2031.03     2025.53     54.83 o 
   0   7  22     6921.60     6691.84    141.24 o 
   1   7  22      218.59      176.35     24.55 o 
   2   7  22      841.02      808.27     42.65 o 
   3   7  22      576.46      572.05     31.90 o 
   4   7  22     6006.59     5885.85    132.21 o 
   5   7  22      294.62      365.12     42.34 o 
   6   7  22     1269.51     1312.17     49.01 o 
   7   7  22      169.62      219.01     36.97 o 
  -8   8  22       64.66       92.23     39.15 o 
  -7   8  22        6.30       -4.44     34.20 o 
  -6   8  22       74.43      113.43     34.21 o 
  -5   8  22      133.32       86.64     32.55 o 
  -4   8  22       57.10       44.97     23.98 o 
  -3   8  22        2.02       14.17     22.59 o 
  -2   8  22      136.79      123.86     23.33 o 
  -1   8  22      633.46      541.36     44.59 o 
   0   8  22      223.23      178.23     31.78 o 
   1   8  22      647.95      644.30     42.01 o 
   2   8  22      240.52      226.38     35.35 o 
   3   8  22       63.15       61.37     32.06 o 
   4   8  22      247.04      257.68     31.11 o 
   5   8  22      417.34      342.01     33.54 o 
   6   8  22      670.04      634.41     41.11 o 
   7   8  22      146.20      128.48     36.90 o 
  -7   9  22      342.01      370.78     41.73 o 
  -6   9  22      262.19      389.79     39.07 o 
  -5   9  22       51.36       15.36     29.83 o 
  -4   9  22      939.81     1101.29     37.86 o 
  -3   9  22      193.03      229.75     29.98 o 
  -2   9  22      475.07      703.61     32.10 o 
  -1   9  22      401.65      422.95     37.76 o 
   0   9  22      176.13      344.28     36.53 o 
   1   9  22       74.95       35.25     33.28 o 
   2   9  22       62.89       82.54     34.53 o 
   3   9  22      859.59      756.94     48.30 o 
   4   9  22      184.86      280.02     54.98 o 
   5   9  22       11.89       31.24     29.84 o 
   6   9  22      270.76      362.10     36.69 o 
   7   9  22      216.65      203.94     37.50 o 
  -7  10  22       78.62       55.65     37.91 o 
  -6  10  22      239.26      305.68     39.80 o 
  -5  10  22        6.67       -9.97     28.80 o 
  -4  10  22        7.52       21.00     25.81 o 
  -3  10  22      485.15      521.78     36.07 o 
  -2  10  22       65.36       62.51     34.24 o 
  -1  10  22      202.06      129.99     36.41 o 
   0  10  22       42.91       89.40     35.19 o 
   1  10  22       11.72        8.82     32.47 o 
   2  10  22      314.12      282.76     53.33 o 
   3  10  22       95.66      111.32     38.94 o 
   4  10  22        2.32        8.52     35.48 o 
   5  10  22      279.02      236.59     32.48 o 
   6  10  22      133.04      140.09     34.47 o 
  -6  11  22     2153.58     2161.60     69.01 o 
  -5  11  22       46.57       46.32     31.03 o 
  -4  11  22     2224.29     2226.02     85.79 o 
  -3  11  22       20.60       59.50     30.51 o 
  -2  11  22     3370.62     3478.15     79.47 o 
  -1  11  22        1.62        4.65     35.78 o 
   0  11  22     5219.90     5184.44    123.23 o 
   1  11  22        4.33       62.62     53.68 o 
   2  11  22     3182.74     3440.56    191.51 o 
   3  11  22        0.65       64.71     40.00 o 
   4  11  22     4106.43     3941.54    200.16 o 
   5  11  22        8.21        2.10     33.81 o 
   6  11  22     1351.61     1293.81     51.79 o 
  -6  12  22      223.50      226.13     41.53 o 
  -5  12  22       25.92       41.98     37.31 o 
  -4  12  22      120.76      172.17     36.27 o 
  -3  12  22       20.36       31.60     33.16 o 
  -2  12  22      311.03      284.28     36.12 o 
  -1  12  22        0.18       62.79     36.54 o 
   0  12  22      487.06      435.86     42.68 o 
   1  12  22       27.20       41.56     34.36 o 
   2  12  22      163.06      181.89     39.77 o 
   3  12  22        8.42       27.60     41.33 o 
   4  12  22       19.72      -28.25     42.10 o 
   5  12  22        7.86      -11.21     41.81 o 
  -5  13  22     2294.32     2255.95     80.43 o 
  -4  13  22       10.94       28.50     36.64 o 
  -3  13  22     1852.02     2019.04     65.67 o 
  -2  13  22        4.19       10.03     34.72 o 
  -1  13  22     3041.58     3052.68     93.91 o 
   0  13  22        1.56       23.94     39.82 o 
   1  13  22     4026.13     3964.54    106.53 o 
   2  13  22        5.29       31.88     41.60 o 
   3  13  22     3904.40     3771.45    122.94 o 
   4  13  22       21.03       52.01     45.56 o 
  -4  14  22       51.23       33.76     59.91 o 
  -3  14  22       15.09       15.04     39.04 o 
  -2  14  22        9.32       15.10     36.04 o 
  -1  14  22        0.31      -11.63     41.37 o 
   0  14  22        0.17        0.54     41.37 o 
   1  14  22      184.66      156.53     56.10 o 
   2  14  22       38.22        3.04     43.76 o 
   3  14  22       21.27       90.80     47.18 o 
   4  14  22        0.15       19.71     47.73 o 
  -3  15  22       26.16      171.58     57.30 o 
  -2  15  22       43.31       10.05     45.27 o 
  -1  15  22       55.53      120.27     45.79 o 
   0  15  22        6.06      -11.31     43.92 o 
   1  15  22       61.42      108.00     46.97 o 
   2  15  22       42.79        4.06     46.39 o 
  -9   1  23      279.81      313.20     40.46 o 
  -8   1  23     2385.13     2246.83     82.52 o 
  -7   1  23      381.72      396.62     35.86 o 
  -6   1  23     5237.04     5202.66    100.76 o 
  -5   1  23      883.42      890.93     38.83 o 
  -4   1  23     5710.88     5869.76    115.81 o 
  -3   1  23      765.60      817.66     33.87 o 
  -2   1  23     5380.51     5369.27    114.56 o 
  -1   1  23     1292.28     1414.48     51.87 o 
   0   1  23     8868.38     9030.32    145.14 o 
   1   1  23      170.85      174.01     20.69 o 
   2   1  23     7487.92     7668.80    110.03 o 
   3   1  23       31.79       40.38     18.69 o 
   4   1  23     6556.22     6499.62     98.12 o 
   5   1  23      523.82      511.70     28.10 o 
   6   1  23     2355.63     2321.06     52.40 o 
   7   1  23      313.91      245.81     29.42 o 
   8   1  23      924.82      901.34     48.25 o 
  -9   2  23       42.82       62.58     37.67 o 
  -8   2  23     1011.18     1092.63     59.41 o 
  -7   2  23      310.31      333.80     37.60 o 
  -6   2  23      595.13      694.48     38.50 o 
  -5   2  23      431.51      394.84     33.06 o 
  -4   2  23      357.68      380.65     30.57 o 
  -3   2  23      486.47      461.64     29.52 o 
  -2   2  23        1.40       13.93     21.69 o 
  -1   2  23      304.72      317.30     24.54 o 
   0   2  23       77.83      122.68     21.75 o 
   1   2  23      148.39      216.62     24.84 o 
   2   2  23     6555.85     6495.10     95.77 o 
   3   2  23     1113.82     1211.99     33.94 o 
   4   2  23     3303.45     3286.95     60.29 o 
   5   2  23      632.20      660.68     33.29 o 
   6   2  23      619.59      619.19     38.94 o 
   7   2  23      268.99      276.78     28.41 o 
   8   2  23       51.23       70.97     37.46 o 
  -8   3  23       94.94       74.52     36.83 o 
  -7   3  23     3507.21     3349.81     78.91 o 
  -6   3  23      441.92      487.51     35.87 o 
  -5   3  23     4719.03     4476.14     89.23 o 
  -4   3  23      850.45      904.33     51.29 o 
  -3   3  23     4653.62     4598.68     88.20 o 
  -2   3  23      533.68      538.82     30.20 o 
  -1   3  23     7246.56     7307.39    106.33 o 
   0   3  23     1921.14     1861.45     49.07 o 
   1   3  23     5457.29     5547.36    112.38 o 
   2   3  23      805.54      841.20     46.39 o 
   3   3  23     5253.84     5228.23     81.56 o 
   4   3  23     1313.90     1410.06     58.11 o 
   5   3  23     3759.00     3730.89    100.42 o 
   6   3  23     1162.58     1186.46     45.63 o 
   7   3  23     1910.54     1847.97     58.58 o 
   8   3  23      224.44      241.07     39.31 o 
  -8   4  23       79.72       83.05     36.61 o 
  -7   4  23     1343.96     1390.85     51.16 o 
  -6   4  23      260.34      193.83     37.82 o 
  -5   4  23        1.31        9.79     34.47 o 
  -4   4  23      436.93      408.15     30.99 o 
  -3   4  23        3.17       -3.15     21.73 o 
  -2   4  23      615.33      594.04     32.17 o 
  -1   4  23      924.65      887.87     29.69 o 
   0   4  23      741.41      753.47     33.19 o 
   1   4  23       24.35       43.04     21.74 o 
   2   4  23      329.81      360.78     22.91 o 
   3   4  23      768.76      806.27     35.09 o 
   4   4  23      226.57      241.27     23.53 o 
   5   4  23     1533.97     1502.31     49.85 o 
   6   4  23      350.82      382.37     34.22 o 
   7   4  23      882.07      848.46     44.04 o 
   8   4  23      256.25      225.45     48.00 o 
  -8   5  23       38.67       16.05     37.91 o 
  -7   5  23     1237.93     1240.89     50.78 o 
  -6   5  23      264.82      229.06     34.74 o 
  -5   5  23     1154.12     1196.38     79.89 o 
  -4   5  23        0.25        4.64     25.29 o 
  -3   5  23     2631.78     2598.13     62.20 o 
  -2   5  23     1021.40     1039.35     33.21 o 
  -1   5  23     4510.51     4628.17     75.20 o 
   0   5  23       33.58       68.04     23.28 o 
   1   5  23     1121.88     1277.84     42.14 o 
   2   5  23       81.25       76.01     23.84 o 
   3   5  23     2361.22     2249.74     48.13 o 
   4   5  23        8.17      -17.90     25.56 o 
   5   5  23      779.34      763.17     38.58 o 
   6   5  23      420.45      431.31     42.56 o 
   7   5  23     1010.03     1036.93     54.26 o 
   8   5  23      131.20      118.55     39.31 o 
  -8   6  23       17.79      -23.35     38.34 o 
  -7   6  23       41.21       79.79     35.11 o 
  -6   6  23      340.33      256.61     34.50 o 
  -5   6  23       10.32       -0.49     28.46 o 
  -4   6  23      655.91      690.67     38.07 o 
  -3   6  23      155.39      160.56     28.47 o 
  -2   6  23      238.33      190.73     24.07 o 
  -1   6  23      255.25      305.58     27.70 o 
   0   6  23      155.47      168.08     28.19 o 
   1   6  23       17.83      -20.13     21.60 o 
   2   6  23        0.52      -17.94     22.74 o 
   3   6  23       35.86        9.67     25.41 o 
   4   6  23      663.59      622.08     35.36 o 
   5   6  23      132.34      108.62     30.99 o 
   6   6  23       48.52       78.91     32.14 o 
   7   6  23       14.36       -9.04     32.55 o 
  -8   7  23      209.84      267.15     53.02 o 
  -7   7  23     1965.71     1823.35     60.25 o 
  -6   7  23      826.56      888.34     78.10 o 
  -5   7  23     2658.67     2754.38     69.22 o 
  -4   7  23      414.58      405.64     33.22 o 
  -3   7  23     4751.08     4543.15     77.10 o 
  -2   7  23      290.53      274.16     25.02 o 
  -1   7  23     6619.45     6807.83    143.12 o 
   0   7  23      713.73      719.53     49.24 o 
   1   7  23     1972.55     2005.41     67.41 o 
   2   7  23      208.83      170.28     33.94 o 
   3   7  23     2297.92     2390.94     76.28 o 
   4   7  23      667.05      594.44     35.60 o 
   5   7  23     1834.24     1719.05     55.60 o 
   6   7  23       53.39       98.86     32.40 o 
   7   7  23     1388.33     1455.82     54.90 o 
  -7   8  23      403.64      362.96     42.26 o 
  -6   8  23      198.89      227.82     34.90 o 
  -5   8  23      622.80      585.42     42.56 o 
  -4   8  23      150.27      278.20     32.93 o 
  -3   8  23      309.80      301.34     28.30 o 
  -2   8  23      799.23      820.44     31.99 o 
  -1   8  23        4.71       23.93     26.44 o 
   0   8  23      663.67      692.21     45.36 o 
   1   8  23      220.76      228.00     62.16 o 
   2   8  23      115.87       61.09     33.76 o 
   3   8  23       16.68      -19.87     30.80 o 
   4   8  23        2.27       -3.94     28.17 o 
   5   8  23        1.22      -30.28     29.04 o 
   6   8  23       30.16       -4.14     32.91 o 
   7   8  23        3.50       27.06     37.99 o 
  -7   9  23        0.39       -6.52     36.26 o 
  -6   9  23     3604.34     3679.39     85.89 o 
  -5   9  23       26.70       -1.51     32.56 o 
  -4   9  23     8166.76     8128.84    123.16 o 
  -3   9  23       41.27       28.18     26.87 o 
  -2   9  23    13130.84    13433.54    185.70 o 
  -1   9  23        3.29      -37.22     30.90 o 
   0   9  23    10365.45    10309.79    246.39 o 
   1   9  23       13.88       12.84     31.44 o 
   2   9  23     3110.54     3150.63     88.31 o 
   3   9  23       40.52       79.69     33.59 o 
   4   9  23     2235.42     2221.64     77.40 o 
   5   9  23       14.40      -12.64     29.62 o 
   6   9  23     2610.02     2837.21     74.17 o 
  -6  10  23      352.32      339.96     39.73 o 
  -5  10  23      147.61      131.67     35.48 o 
  -4  10  23      414.45      488.65     33.79 o 
  -3  10  23      210.80      203.28     33.66 o 
  -2  10  23      230.06      269.05     34.47 o 
  -1  10  23      490.41      428.01     41.02 o 
   0  10  23       27.64      112.07     37.12 o 
   1  10  23      200.55      259.61     51.08 o 
   2  10  23      293.41      245.05     41.11 o 
   3  10  23      160.42      186.00     39.24 o 
   4  10  23        1.42       21.06     36.90 o 
   5  10  23       10.25        1.82     32.18 o 
   6  10  23       40.71        9.93     33.45 o 
  -6  11  23        9.96       67.51     38.80 o 
  -5  11  23     1224.23     1136.33     86.71 o 
  -4  11  23       14.97       66.54     35.19 o 
  -3  11  23     2170.35     2125.00    124.09 o 
  -2  11  23       19.84       57.74     29.77 o 
  -1  11  23     1592.63     1660.25     66.72 o 
   0  11  23      143.63      215.41     44.85 o 
   1  11  23     1901.61     1810.93    189.95 o 
   2  11  23       49.31      131.38     40.43 o 
   3  11  23     1073.69     1076.72     56.58 o 
   4  11  23       82.27      223.07     45.41 o 
   5  11  23      509.87      540.50     66.14 o 
  -5  12  23        0.98      -25.34     38.76 o 
  -4  12  23        2.23        2.77     33.94 o 
  -3  12  23        5.76      -13.69     34.42 o 
  -2  12  23       43.36        6.68     38.35 o 
  -1  12  23       28.05       -3.52     38.74 o 
   0  12  23        9.89       22.14     38.48 o 
   1  12  23        0.69        2.87     39.60 o 
   2  12  23      213.08      197.56     44.85 o 
   3  12  23      206.85      167.34     68.91 o 
   4  12  23       66.68       83.77     46.75 o 
   5  12  23      194.62      119.21     45.97 o 
  -4  13  23      930.05      887.72     49.68 o 
  -3  13  23        4.70       50.41     37.63 o 
  -2  13  23      195.58      298.57     99.56 o 
  -1  13  23        7.33      101.71     41.45 o 
   0  13  23      527.35      512.55     48.13 o 
   1  13  23       33.25      134.52     43.35 o 
   2  13  23        1.01      -20.26     39.46 o 
   3  13  23        1.66      169.94     51.25 o 
   4  13  23      279.54      238.75     51.40 o 
  -3  14  23      110.62      135.86     41.30 o 
  -2  14  23       38.45       17.72     41.17 o 
  -1  14  23       42.27       45.87     44.48 o 
   0  14  23       11.94       57.83     44.92 o 
   1  14  23        8.08      -13.54     44.51 o 
   2  14  23        0.44      -18.25     56.62 o 
   3  14  23        0.46       13.70     47.76 o 
  -2  15  23        8.90       20.69     47.85 o 
  -1  15  23     2845.54     2977.88     98.76 o 
   0  15  23        0.43      -12.80     42.47 o 
   1  15  23     2345.00     2291.96     87.54 o 
  -8   0  24      260.87      224.06     59.56 o 
  -7   0  24      578.76      502.51     46.54 o 
  -6   0  24     2482.99     2462.01     79.70 o 
  -5   0  24      549.93      523.87     88.13 o 
  -4   0  24     2367.08     2451.13    106.31 o 
  -3   0  24      724.21      767.41     57.49 o 
  -2   0  24       45.28      108.39     42.25 o 
  -1   0  24      991.47     1075.62     64.76 o 
   0   0  24       80.43      178.00     42.25 o 
   1   0  24      936.33     1000.92     43.19 o 
   2   0  24      122.82      182.09     31.69 o 
   3   0  24     1108.40     1247.21     66.66 o 
   4   0  24     3452.93     3498.98     89.11 o 
   5   0  24      198.75      204.40     35.35 o 
   6   0  24     1576.68     1442.51     59.72 o 
   7   0  24       87.52      -38.61     38.79 o 
   8   0  24       13.98       -7.38     46.65 o 
  -8   1  24     1750.04     1761.50     60.45 o 
  -7   1  24      159.69      117.44     33.07 o 
  -6   1  24     2667.24     2832.59     71.28 o 
  -5   1  24      213.72      174.77     43.64 o 
  -4   1  24     3238.93     3297.58     72.72 o 
  -3   1  24      321.14      294.89     30.33 o 
  -2   1  24     3195.63     3180.94     83.26 o 
  -1   1  24      997.95     1070.20     45.04 o 
   0   1  24     6325.13     6416.48    134.43 o 
   1   1  24      497.54      547.66     29.47 o 
   2   1  24     2469.37     2511.36     49.25 o 
   3   1  24      164.73      194.84     22.02 o 
   4   1  24     3099.19     3154.89     70.33 o 
   5   1  24       66.96       44.81     23.10 o 
   6   1  24     1249.43     1264.22     39.74 o 
   7   1  24      248.76      242.37     30.62 o 
   8   1  24      354.66      361.89     52.40 o 
  -8   2  24       18.16       37.96     36.51 o 
  -7   2  24      773.03      749.98     43.30 o 
  -6   2  24      119.76      102.45     41.89 o 
  -5   2  24      487.14      493.37     45.00 o 
  -4   2  24      219.13      187.76     27.08 o 
  -3   2  24     1827.67     1583.56     50.95 o 
  -2   2  24      113.20      148.56     24.98 o 
  -1   2  24      137.76      191.37     30.09 o 
   0   2  24      264.48      259.49     25.58 o 
   1   2  24        6.57        5.33     23.72 o 
   2   2  24      130.97      192.26     21.19 o 
   3   2  24        9.82       41.09     21.52 o 
   4   2  24      521.71      561.64     28.96 o 
   5   2  24      675.18      664.23     31.78 o 
   6   2  24      442.77      408.85     34.44 o 
   7   2  24      196.35      287.58     36.94 o 
   8   2  24       86.98      100.82     36.50 o 
  -8   3  24      677.42      693.71     87.52 o 
  -7   3  24     2021.45     1993.95     63.53 o 
  -6   3  24     1495.94     1518.52     66.04 o 
  -5   3  24     1649.16     1622.13     65.53 o 
  -4   3  24     2596.39     2435.79     61.39 o 
  -3   3  24     1405.49     1388.02     45.10 o 
  -2   3  24     2120.21     2088.80     53.50 o 
  -1   3  24     2527.29     2667.12     73.21 o 
   0   3  24     2341.63     2368.24     85.68 o 
   1   3  24     1444.48     1528.88     85.39 o 
   2   3  24      710.99      696.96     40.11 o 
   3   3  24     3563.43     3541.02     62.37 o 
   4   3  24      261.33      265.06     24.82 o 
   5   3  24     1430.34     1425.92     69.83 o 
   6   3  24      593.11      595.07     58.64 o 
   7   3  24      515.67      541.43     39.95 o 
  -8   4  24      474.14      371.62     43.55 o 
  -7   4  24      185.78      221.94     38.24 o 
  -6   4  24       26.12       39.62     34.32 o 
  -5   4  24      219.47      222.90     52.92 o 
  -4   4  24      113.74       90.91     32.85 o 
  -3   4  24       41.08       10.55     26.25 o 
  -2   4  24       44.67       33.10     25.36 o 
  -1   4  24        0.43       26.69     24.75 o 
   0   4  24        4.78        9.34     37.96 o 
   1   4  24      121.02      128.79     24.91 o 
   2   4  24     1182.36     1152.87     38.69 o 
   3   4  24       79.93      119.16     22.22 o 
   4   4  24      475.42      438.55     28.95 o 
   5   4  24        1.63      -20.98     28.39 o 
   6   4  24      795.65      773.50     66.57 o 
   7   4  24       16.57       -2.55     31.88 o 
  -8   5  24      191.46      178.34     37.85 o 
  -7   5  24     3505.21     3402.36    144.71 o 
  -6   5  24       82.64       49.81     37.97 o 
  -5   5  24     4256.13     4302.77    100.14 o 
  -4   5  24      162.36      131.39     30.46 o 
  -3   5  24     3490.95     3490.67     75.43 o 
  -2   5  24      204.01      252.22     53.00 o 
  -1   5  24    11078.84    11232.44    178.61 o 
   0   5  24       26.16       -0.29     23.99 o 
   1   5  24     3479.89     3656.89     75.01 o 
   2   5  24       86.17      115.38     25.62 o 
   3   5  24     7525.83     7122.11    105.43 o 
   4   5  24       96.71       82.48     26.93 o 
   5   5  24     2129.21     2126.16     60.18 o 
   6   5  24       36.53      -30.54     31.26 o 
   7   5  24     1452.25     1459.76     54.54 o 
  -7   6  24     1848.27     2183.11     88.64 o 
  -6   6  24      262.34      269.74     37.55 o 
  -5   6  24      211.43      268.04     32.23 o 
  -4   6  24      867.42      870.26     40.98 o 
  -3   6  24     1273.79     1412.60     47.17 o 
  -2   6  24      427.19      506.03     41.24 o 
  -1   6  24      466.64      491.33     30.38 o 
   0   6  24      553.13      581.42     32.31 o 
   1   6  24      422.57      491.96     31.66 o 
   2   6  24       69.82       77.69     31.53 o 
   3   6  24      643.90      671.96     81.21 o 
   4   6  24      249.08      299.11     33.04 o 
   5   6  24      232.63      193.18     32.49 o 
   6   6  24      375.42      385.53     36.81 o 
   7   6  24        8.48       -2.20     35.07 o 
  -7   7  24       98.99      117.15     37.79 o 
  -6   7  24     1880.12     1831.92     80.16 o 
  -5   7  24      186.54      192.08     37.85 o 
  -4   7  24     3158.70     3043.10     94.72 o 
  -3   7  24      547.74      492.97     43.63 o 
  -2   7  24     1316.29     1494.90     41.62 o 
  -1   7  24      274.83      381.51     30.60 o 
   0   7  24     2642.05     2708.65     69.68 o 
   1   7  24      122.71      156.75     35.16 o 
   2   7  24      767.76      742.71     45.81 o 
   3   7  24      302.31      285.99     40.26 o 
   4   7  24     3520.59     3630.22     78.92 o 
   5   7  24      226.99      220.34     32.76 o
[truncated: 47,202 more chars]
